# Supplementary material for: Adaptive Remodeling of the Bacterial Proteome by Specific Ribosomal Modification Regulates Pseudomonas Infection and Niche Colonisation
Source: PLoS Genet. 2016 Feb 4;12(2):e1005837. doi: 10.1371/journal.pgen.1005837 (PMC4741518; doi:10.1371/journal.pgen.1005837)
Supplement: S6 Table — (XLSX) [file pgen.1005837.s011.xlsx]

## Sheet: Table S6
Protein	WT/∆rimK 1	WT/∆rimK 2
Putative aldolase OS=Pseudomonas fluorescens (strain SBW25) GN=PFLU_4292 PE=4 SV=1	12.835	14.241
Protein hfq OS=Pseudomonas fluorescens (strain SBW25) GN=hfq PE=3 SV=1	7.536	2.921
50S ribosomal protein L34 OS=Pseudomonas fluorescens (strain SBW25) GN=rpmH PE=3 SV=1	6.361	2.056
Putative uncharacterized protein OS=Pseudomonas fluorescens (strain SBW25) GN=PFLU_5262 PE=4 SV=1	5.363	1.878
50S ribosomal protein L24 OS=Pseudomonas fluorescens (strain SBW25) GN=rplX PE=3 SV=1	5.283	2.701
Putative uncharacterized protein OS=Pseudomonas fluorescens (strain SBW25) GN=PFLU_1522 PE=4 SV=1	4.997	2.567
Putative D-hydantoinase OS=Pseudomonas fluorescens (strain SBW25) GN=PFLU_3942 PE=4 SV=1	3.914	5.394
Carbon storage regulator homolog 1 OS=Pseudomonas fluorescens (strain Pf0-1) GN=csrA1 PE=3 SV=1	3.841	1.181
Putative outer membrane protein OS=Pseudomonas fluorescens (strain SBW25) GN=PFLU_1327 PE=4 SV=1	3.816	2.632
Putative uncharacterized protein OS=Pseudomonas fluorescens (strain SBW25) GN=PFLU_3617 PE=4 SV=1	3.747	2.257
30S ribosomal protein S15 OS=Pseudomonas fluorescens (strain SBW25) GN=rpsO PE=3 SV=1	3.65	1.635
50S ribosomal protein L16 OS=Pseudomonas fluorescens (strain SBW25) GN=rplP PE=3 SV=1	3.57	1.965
Putative uncharacterized protein OS=Pseudomonas fluorescens (strain SBW25) GN=PFLU_2951 PE=4 SV=1	3.464	3.436
Putative uncharacterized protein OS=Pseudomonas fluorescens (strain Pf0-1) GN=Pfl01_0412 PE=4 SV=1	3.434	1.269
Putative regulatory protein OS=Pseudomonas fluorescens (strain SBW25) GN=PFLU_2993 PE=4 SV=1	3.401	1.928
DNA-binding protein HU1 OS=Pseudomonas fluorescens (strain SBW25) GN=hupA PE=3 SV=1	3.26	1.639
30S ribosomal protein S21 OS=Pseudomonas fluorescens (strain Pf0-1) GN=rpsU PE=3 SV=1	3.219	1.536
Putative uncharacterized protein OS=Pseudomonas fluorescens (strain SBW25) GN=PFLU_5073 PE=4 SV=1	3.016	1.826
Ubiquinol-cytochrome c reductase iron-sulfur subunit OS=Pseudomonas fluorescens (strain SBW25) GN=petA PE=3 SV=1	2.954	1.945
UPF0434 protein PFLU_3771 OS=Pseudomonas fluorescens (strain SBW25) GN=PFLU_3771 PE=3 SV=1	2.929	1.264
30S ribosomal protein S13 OS=Pseudomonas fluorescens (strain SBW25) GN=rpsM PE=3 SV=1	2.919	1.977
Transcriptional regulatory protein OS=Pseudomonas fluorescens (strain SBW25) GN=algP2 PE=4 SV=1	2.906	2.13
50S ribosomal protein L6 OS=Pseudomonas fluorescens (strain SBW25) GN=rplF PE=3 SV=1	2.877	1.724
30S ribosomal protein S19 OS=Pseudomonas fluorescens (strain SBW25) GN=rpsS PE=3 SV=1	2.827	1.542
Transcriptional regulatory protein AlgP OS=Pseudomonas fluorescens (strain Pf0-1) GN=Pfl01_5480 PE=4 SV=1	2.806	2.215
30S ribosomal protein S7 OS=Pseudomonas fluorescens (strain SBW25) GN=rpsG PE=3 SV=1	2.802	1.481
30S ribosomal protein S18 OS=Pseudomonas fluorescens (strain SBW25) GN=rpsR PE=3 SV=1	2.802	1.704
Putative ABC transport system, exported protein OS=Pseudomonas fluorescens (strain SBW25) GN=PFLU_2296 PE=4 SV=1	2.791	1.002
50S ribosomal protein L22 OS=Pseudomonas fluorescens (strain SBW25) GN=rplV PE=3 SV=1	2.778	1.863
DNA-binding protein HU-beta OS=Pseudomonas fluorescens (strain SBW25) GN=PFLU_3926 PE=3 SV=1	2.729	1.414
Putative uncharacterized protein OS=Pseudomonas fluorescens (strain SBW25) GN=PFLU_2493 PE=4 SV=1	2.727	1.581
Putative uncharacterized protein OS=Pseudomonas fluorescens (strain SBW25) GN=PFLU_1746 PE=4 SV=1	2.662	1.878
30S ribosomal protein S10 OS=Pseudomonas fluorescens (strain SBW25) GN=rpsJ PE=3 SV=1	2.648	1.555
Putative exported protein OS=Pseudomonas fluorescens (strain SBW25) GN=PFLU_4859 PE=4 SV=1	2.644	1.212
Integration host factor subunit beta OS=Pseudomonas fluorescens (strain SBW25) GN=ihfB PE=3 SV=1	2.604	1.933
Putative uncharacterized protein OS=Pseudomonas fluorescens (strain SBW25) GN=PFLU_1031 PE=4 SV=1	2.573	1.329
Putative uncharacterized protein OS=Pseudomonas fluorescens (strain SBW25) GN=PFLU_4313 PE=4 SV=1	2.542	1.563
Putative uncharacterized protein OS=Pseudomonas fluorescens (strain SBW25) GN=PFLU_5954 PE=4 SV=1	2.515	1.591
30S ribosomal protein S9 OS=Pseudomonas fluorescens (strain SBW25) GN=rpsI PE=3 SV=1	2.494	2.006
Putative exported protein OS=Pseudomonas fluorescens (strain SBW25) GN=PFLU_0828 PE=4 SV=1	2.492	1.505
Putative uncharacterized protein OS=Pseudomonas fluorescens (strain SBW25) GN=PFLU_0038 PE=4 SV=1	2.489	1.965
NADH dehydrogenase I chain E OS=Pseudomonas fluorescens (strain SBW25) GN=PFLU_3821 PE=3 SV=1	2.469	2.093
50S ribosomal protein L17 OS=Pseudomonas fluorescens (strain SBW25) GN=rplQ PE=3 SV=1	2.452	1.489
50S ribosomal protein L3 OS=Pseudomonas fluorescens (strain SBW25) GN=rplC PE=3 SV=1	2.45	1.714
50S ribosomal protein L11 OS=Pseudomonas fluorescens (strain SBW25) GN=rplK PE=3 SV=1	2.426	1.464
Putative uncharacterized protein OS=Pseudomonas fluorescens (strain SBW25) GN=PFLU_4498 PE=4 SV=1	2.422	1.354
Integration host factor subunit alpha OS=Pseudomonas fluorescens (strain SBW25) GN=ihfA PE=3 SV=1	2.42	1.507
50S ribosomal protein L18 OS=Pseudomonas fluorescens (strain SBW25) GN=rplR PE=3 SV=1	2.406	1.897
2-nonaprenyl-3-methyl-6-methoxy-1,4-benzoquinol hydroxylase OS=Pseudomonas fluorescens (strain SBW25) GN=coq7 PE=3 SV=1	2.403	2.314
ATP-dependent protease subunit HslV OS=Pseudomonas fluorescens (strain SBW25) GN=hslV PE=3 SV=1	2.373	1.946
Transcriptional regulatory protein algp (Alginate regulatory protein algr3) OS=Pseudomonas fluorescens (strain SBW25) GN=algP1 PE=4 SV=1	2.36	1.572
Putative transcriptional regulator OS=Pseudomonas fluorescens (strain SBW25) GN=PFLU_4939 PE=4 SV=1	2.358	1.441
Putative DNA-binding protein OS=Pseudomonas fluorescens (strain SBW25) GN=PFLU_4744 PE=4 SV=1	2.357	1.293
Ribonuclease P protein component OS=Pseudomonas fluorescens (strain Pf0-1) GN=rnpA PE=3 SV=1	2.327	1.37
Pyridoxine 5~-phosphate synthase OS=Pseudomonas fluorescens (strain SBW25) GN=pdxJ PE=3 SV=1	2.326	1.649
50S ribosomal protein L13 OS=Pseudomonas fluorescens (strain SBW25) GN=rplM PE=3 SV=1	2.319	1.236
30S ribosomal protein S14 OS=Pseudomonas fluorescens (strain SBW25) GN=rpsN PE=3 SV=1	2.308	1.364
50S ribosomal protein L23 OS=Pseudomonas fluorescens (strain SBW25) GN=rplW PE=3 SV=1	2.302	1.662
30S ribosomal protein S8 OS=Pseudomonas fluorescens (strain SBW25) GN=rpsH PE=3 SV=1	2.297	1.52
Putative DNA-binding protein OS=Pseudomonas fluorescens (strain SBW25) GN=PFLU_1050 PE=3 SV=1	2.291	1.222
30S ribosomal protein S17 OS=Pseudomonas fluorescens (strain SBW25) GN=rpsQ PE=3 SV=1	2.284	1.531
50S ribosomal protein L35 OS=Pseudomonas fluorescens (strain SBW25) GN=rpmI PE=3 SV=1	2.27	1.329
Putative cold-shock protein OS=Pseudomonas fluorescens (strain SBW25) GN=PFLU_3807 PE=3 SV=1	2.261	1.623
Osmotically inducible protein Y OS=Pseudomonas fluorescens (strain SBW25) GN=PFLU_5248 PE=4 SV=1	2.251	1.895
Putative chromosome partitioning protein ParB OS=Pseudomonas fluorescens (strain SBW25) GN=PFLU_6126 PE=4 SV=1	2.244	1.737
30S ribosomal protein S20 OS=Pseudomonas fluorescens (strain SBW25) GN=rpsT PE=3 SV=1	2.242	1.419
30S ribosomal protein S16 OS=Pseudomonas fluorescens (strain SBW25) GN=rpsP PE=3 SV=1	2.223	1.419
Uncharacterized protein OS=Pseudomonas fluorescens (strain Pf-5 / ATCC BAA-477) GN=PFL_3565 PE=4 SV=1	2.223	1.269
50S ribosomal protein L15 OS=Pseudomonas fluorescens (strain SBW25) GN=rplO PE=3 SV=1	2.207	1.63
NADH-quinone oxidoreductase subunit I OS=Pseudomonas fluorescens (strain SBW25) GN=nuoI PE=3 SV=1	2.207	1.746
50S ribosomal protein L19 OS=Pseudomonas fluorescens (strain SBW25) GN=rplS PE=3 SV=1	2.2	1.535
50S ribosomal protein L21 OS=Pseudomonas fluorescens (strain SBW25) GN=rplU PE=3 SV=1	2.194	1.876
50S ribosomal protein L27 OS=Pseudomonas fluorescens (strain SBW25) GN=rpmA PE=3 SV=1	2.175	1.741
Putative uncharacterized protein OS=Pseudomonas fluorescens (strain SBW25) GN=PFLU_3835 PE=4 SV=1	2.156	1.469
Putative uncharacterized protein OS=Pseudomonas fluorescens (strain SBW25) GN=PFLU_2705 PE=4 SV=1	2.136	1.621
DNA-directed RNA polymerase subunit alpha OS=Pseudomonas fluorescens (strain Pf0-1) GN=rpoA PE=3 SV=1	2.125	1.538
50S ribosomal protein L29 OS=Pseudomonas fluorescens (strain SBW25) GN=rpmC PE=3 SV=1	2.116	1.253
Recombination-associated protein RdgC OS=Pseudomonas fluorescens (strain SBW25) GN=rdgC PE=3 SV=1	2.109	1.589
Putative outer membrane protein OS=Pseudomonas fluorescens (strain SBW25) GN=PFLU_0595 PE=3 SV=1	2.093	1.058
Putative polyhydroxyalkanoate biosynthesis-related protein OS=Pseudomonas fluorescens (strain SBW25) GN=phaI PE=4 SV=1	2.093	1.184
Putative flagellar hook associated protein (FliD) OS=Pseudomonas fluorescens (strain SBW25) GN=PFLU_4446 PE=4 SV=1	2.089	1.744
Phosphate starvation-inducible protein OS=Pseudomonas fluorescens (strain SBW25) GN=psiF PE=4 SV=1	2.085	3.159
Putative uncharacterized protein OS=Pseudomonas fluorescens (strain SBW25) GN=PFLU_4126B PE=4 SV=1	2.068	1.723
30S ribosomal protein S12 OS=Pseudomonas fluorescens (strain SBW25) GN=rpsL PE=3 SV=1	2.061	1.443
Positive alginate biosynthesis regulatory protein OS=Pseudomonas fluorescens (strain SBW25) GN=algR PE=4 SV=1	2.059	1.422
Putative PadR-family regulatory protein OS=Pseudomonas fluorescens (strain SBW25) GN=PFLU_1090 PE=4 SV=1	2.053	1.439
Ribosome modulation factor OS=Pseudomonas fluorescens (strain Pf0-1) GN=rmf PE=3 SV=1	2.032	1.193
50S ribosomal protein L2 OS=Pseudomonas fluorescens (strain SBW25) GN=rplB PE=3 SV=1	2.008	1.686
Conserved hypothetical exported protein OS=Pseudomonas fluorescens (strain SBW25) GN=PFLU_0078 PE=4 SV=1	1.992	1.289
Putative cytochrome c5 OS=Pseudomonas fluorescens (strain SBW25) GN=PFLU_5964 PE=4 SV=1	1.984	1.268
Putative uncharacterized protein OS=Pseudomonas fluorescens (strain SBW25) GN=PFLU_0759 PE=3 SV=1	1.983	1.156
30S ribosomal protein S11 OS=Pseudomonas fluorescens (strain SBW25) GN=rpsK PE=3 SV=1	1.981	1.437
50S ribosomal protein L4 OS=Pseudomonas fluorescens (strain SBW25) GN=rplD PE=3 SV=1	1.979	1.622
Putative TetR-family regulatory protein OS=Pseudomonas fluorescens (strain SBW25) GN=PFLU_1805 PE=4 SV=1	1.966	1.346
6,7-dimethyl-8-ribityllumazine synthase 2 OS=Pseudomonas fluorescens (strain SBW25) GN=ribH PE=3 SV=1	1.955	1.509
50S ribosomal protein L14 OS=Pseudomonas fluorescens (strain SBW25) GN=rplN PE=3 SV=1	1.948	1.59
Putative uncharacterized protein OS=Pseudomonas fluorescens (strain SBW25) GN=PFLU_0413 PE=4 SV=1	1.944	1.826
30S ribosomal protein S4 OS=Pseudomonas fluorescens (strain SBW25) GN=rpsD PE=3 SV=1	1.942	1.51
Putative uncharacterized protein OS=Pseudomonas fluorescens (strain SBW25) GN=PFLU_2450 PE=4 SV=1	1.927	1.152
50S ribosomal protein L36 OS=Pseudomonas fluorescens (strain SBW25) GN=rpmJ PE=3 SV=1	1.926	1.5
NADH-quinone oxidoreductase subunit B OS=Pseudomonas fluorescens (strain SBW25) GN=nuoB PE=3 SV=1	1.918	2.019
Protein MraZ OS=Pseudomonas fluorescens (strain SBW25) GN=mraZ PE=3 SV=1	1.915	1.423
Single-stranded DNA-binding protein OS=Pseudomonas fluorescens (strain SBW25) GN=ssb PE=4 SV=1	1.914	1.397
Putative uncharacterized protein OS=Pseudomonas fluorescens (strain SBW25) GN=PFLU_1238 PE=4 SV=1	1.907	1.583
Translation initiation factor IF-3 OS=Pseudomonas fluorescens (strain SBW25) GN=infC PE=3 SV=1	1.894	1.236
50S ribosomal protein L1 OS=Pseudomonas fluorescens (strain SBW25) GN=rplA PE=3 SV=1	1.891	1.483
Putative uncharacterized protein OS=Pseudomonas fluorescens (strain SBW25) GN=PFLU_0281 PE=4 SV=1	1.886	1.161
Putative short chain dehydrogenase/reductase OS=Pseudomonas fluorescens (strain SBW25) GN=PFLU_0654 PE=3 SV=1	1.871	2.145
Putative bacterioferritin OS=Pseudomonas fluorescens (strain SBW25) GN=PFLU_0568 PE=4 SV=1	1.856	1.504
Putative uncharacterized protein OS=Pseudomonas fluorescens (strain SBW25) GN=PFLU_0892 PE=4 SV=1	1.855	1.337
Succinate dehydrogenase iron-sulfur protein OS=Pseudomonas fluorescens (strain SBW25) GN=sdhB PE=4 SV=1	1.843	1.912
Putative alkyl hydroperoxide reductase OS=Pseudomonas fluorescens (strain SBW25) GN=PFLU_1152 PE=4 SV=1	1.835	1.282
Putative outer membrane protein OS=Pseudomonas fluorescens (strain SBW25) GN=PFLU_1279 PE=4 SV=1	1.832	1.249
Major cold shock protein OS=Pseudomonas fluorescens (strain SBW25) GN=cspA1 PE=3 SV=1	1.808	1.367
Poly(3-hydroxyalkanoate) granule-associated protein PhaF OS=Pseudomonas fluorescens (strain Pf-5 / ATCC BAA-477) GN=phaF PE=4 SV=1	1.798	1.642
Glutamate synthase [NADPH] small chain OS=Pseudomonas fluorescens (strain SBW25) GN=gltD PE=4 SV=1	1.793	1.639
Bacterioferritin OS=Pseudomonas fluorescens (strain SBW25) GN=bfr1 PE=3 SV=1	1.786	1.308
Chaperone protein DnaJ OS=Pseudomonas fluorescens (strain SBW25) GN=dnaJ PE=3 SV=1	1.785	1.556
30S ribosomal protein S5 OS=Pseudomonas fluorescens (strain SBW25) GN=rpsE PE=3 SV=1	1.783	1.307
50S ribosomal protein L10 OS=Pseudomonas fluorescens (strain SBW25) GN=rplJ PE=3 SV=1	1.775	1.346
Bacterioferritin OS=Pseudomonas fluorescens (strain SBW25) GN=bfr2 PE=3 SV=1	1.772	1.172
Biotin carboxyl carrier protein of acetyl-CoA carboxylase OS=Pseudomonas fluorescens (strain SBW25) GN=accB PE=4 SV=1	1.769	1.091
Ubiquinone/menaquinone biosynthesis methyltransferase ubiE OS=Pseudomonas fluorescens (strain SBW25) GN=ubiE PE=3 SV=1	1.758	1.496
Putative GntR-family regulatory protein OS=Pseudomonas fluorescens (strain SBW25) GN=PFLU_2347 PE=4 SV=1	1.755	1.029
30S ribosomal protein S2 OS=Pseudomonas fluorescens (strain SBW25) GN=rpsB PE=3 SV=1	1.752	1.488
Acetyl-coenzyme A carboxylase carboxyl transferase subunit alpha OS=Pseudomonas fluorescens (strain SBW25) GN=accA PE=3 SV=1	1.75	1.467
Transcriptional regulator OS=Pseudomonas fluorescens (strain SBW25) GN=PFLU_4467 PE=4 SV=1	1.735	1.667
Sulfate adenylyltransferase subunit 2 OS=Pseudomonas fluorescens (strain SBW25) GN=cysD PE=3 SV=1	1.729	1.544
Putative regulator of ribonuclease activity OS=Pseudomonas fluorescens (strain SBW25) GN=PFLU_4617 PE=3 SV=1	1.728	1.034
Heat shock protein 15 OS=Pseudomonas fluorescens (strain SBW25) GN=hslR PE=4 SV=1	1.719	1.348
Putative zinc transport-related regulatory protein OS=Pseudomonas fluorescens (strain SBW25) GN=PFLU_0075 PE=4 SV=1	1.714	2.011
Putative uncharacterized protein OS=Pseudomonas fluorescens (strain SBW25) GN=PFLU_6021 PE=4 SV=1	1.705	1.361
Choline ABC transport system, ATP-binding protein OS=Pseudomonas fluorescens (strain SBW25) GN=opuBA PE=3 SV=1	1.697	1.247
RNA polymerase sigma factor OS=Pseudomonas fluorescens (strain SBW25) GN=algU PE=3 SV=1	1.693	1.185
Glutathione peroxidase OS=Pseudomonas fluorescens (strain SBW25) GN=gpx1 PE=3 SV=1	1.684	0.93
50S ribosomal protein L7/L12 OS=Pseudomonas fluorescens (strain SBW25) GN=rplL PE=3 SV=1	1.67	1.071
50S ribosomal protein L30 OS=Pseudomonas fluorescens (strain SBW25) GN=rpmD PE=3 SV=1	1.67	1.193
Fructose repressor OS=Pseudomonas fluorescens (strain SBW25) GN=fruR PE=4 SV=1	1.667	1.902
Succinyl-CoA ligase [ADP-forming] subunit alpha OS=Pseudomonas fluorescens (strain SBW25) GN=sucD PE=3 SV=1	1.664	1.181
LexA repressor 1 OS=Pseudomonas fluorescens (strain SBW25) GN=lexA1 PE=3 SV=1	1.658	1.403
Putative glycine betaine/L-proline ABC transport system, ATP-binding protein OS=Pseudomonas fluorescens (strain SBW25) GN=PFLU_5682 PE=3 SV=1	1.655	1.967
Putative transcriptional regulator OS=Pseudomonas fluorescens (strain SBW25) GN=PFLU_2655 PE=4 SV=1	1.655	1.061
Curved DNA-binding protein OS=Pseudomonas fluorescens (strain SBW25) GN=cbpA PE=4 SV=1	1.651	1.262
Imidazoleglycerol-phosphate dehydratase OS=Pseudomonas fluorescens (strain SBW25) GN=hisB PE=3 SV=1	1.644	1.43
Molybdenum cofactor biosynthesis protein B OS=Pseudomonas fluorescens (strain SBW25) GN=moaB PE=4 SV=1	1.64	1.145
Putative AsnC-family regulatory protein OS=Pseudomonas fluorescens (strain SBW25) GN=PFLU_2010 PE=4 SV=1	1.636	1.632
ATP-dependent protease ATPase subunit HslU OS=Pseudomonas fluorescens (strain SBW25) GN=hslU PE=3 SV=1	1.634	1.343
Catalase OS=Pseudomonas fluorescens (strain SBW25) GN=katE PE=3 SV=1	1.634	3.11
Alkyl hydroperoxide reductase protein OS=Pseudomonas fluorescens (strain SBW25) GN=PFLU_2989 PE=4 SV=1	1.632	1.022
ATP synthase epsilon chain OS=Pseudomonas fluorescens (strain SBW25) GN=atpC PE=3 SV=1	1.632	1.282
Protein SlyX homolog OS=Pseudomonas fluorescens (strain SBW25) GN=slyX PE=3 SV=1	1.631	1.324
ATP synthase subunit delta OS=Pseudomonas fluorescens (strain SBW25) GN=atpH PE=3 SV=1	1.612	1.232
Succinyl-CoA ligase [ADP-forming] subunit beta OS=Pseudomonas fluorescens (strain SBW25) GN=sucC PE=3 SV=1	1.609	1.386
Putative exported protein OS=Pseudomonas fluorescens (strain SBW25) GN=PFLU_1192 PE=4 SV=1	1.595	1.279
Signal recognition particle protein OS=Pseudomonas fluorescens (strain SBW25) GN=ffh PE=3 SV=1	1.592	1.258
Protein GrpE OS=Pseudomonas fluorescens (strain SBW25) GN=grpE PE=3 SV=1	1.59	1.35
Putative uncharacterized protein OS=Pseudomonas fluorescens (strain SBW25) GN=PFLU_1166 PE=4 SV=1	1.584	0.911
Putative racemase OS=Pseudomonas fluorescens (strain SBW25) GN=PFLU_4644 PE=4 SV=1	1.577	1.402
Putative outer membrane porin A protein OS=Pseudomonas fluorescens (strain SBW25) GN=PFLU_4612 PE=3 SV=1	1.572	0.803
Molybdenum cofactor biosynthesis protein C OS=Pseudomonas fluorescens (strain SBW25) GN=moaC PE=3 SV=1	1.569	0.944
Dihydrolipoyl dehydrogenase OS=Pseudomonas fluorescens (strain SBW25) GN=lpd PE=3 SV=1	1.554	1.505
50S ribosomal protein L33 OS=Pseudomonas fluorescens (strain SBW25) GN=rpmG PE=3 SV=1	1.538	0.814
Putative redox-related protein OS=Pseudomonas fluorescens (strain SBW25) GN=PFLU_1475 PE=4 SV=1	1.531	0.962
Putative tetR-family regulatory protein OS=Pseudomonas fluorescens (strain SBW25) GN=PFLU_4697 PE=4 SV=1	1.531	1.435
Putative oxidoreductase OS=Pseudomonas fluorescens (strain SBW25) GN=PFLU_3045 PE=3 SV=1	1.506	1.422
Amino acid ABC transporter ATP-binding protein, PAAT family OS=Pseudomonas fluorescens (strain Pf0-1) GN=Pfl01_0976 PE=3 SV=1	1.503	1.732
Ribonuclease PH OS=Pseudomonas fluorescens (strain SBW25) GN=rph PE=3 SV=1	1.497	0.88
Lipoprotein releasing system ATP-binding protein OS=Pseudomonas fluorescens (strain SBW25) GN=lolD PE=3 SV=1	1.492	1.038
Transcriptional regulatory protein (Of PHA genes) OS=Pseudomonas fluorescens (strain Pf0-1) GN=Pfl01_0390 PE=4 SV=1	1.489	1.505
Putative uncharacterized protein OS=Pseudomonas fluorescens (strain SBW25) GN=PFLU_1744 PE=4 SV=1	1.486	1.718
50S ribosomal protein L28 OS=Pseudomonas fluorescens (strain SBW25) GN=rpmB PE=3 SV=1	1.483	1.468
Putative plasmid-related excisionase OS=Pseudomonas fluorescens (strain SBW25) GN=PFLU_5105 PE=4 SV=1	1.481	0.918
Putative lipoprotein OS=Pseudomonas fluorescens (strain SBW25) GN=PFLU_1233 PE=4 SV=1	1.477	0.998
Putative exported protein OS=Pseudomonas fluorescens (strain SBW25) GN=PFLU_0884 PE=4 SV=1	1.47	0.936
Chorismate mutase/prephenate dehydratase OS=Pseudomonas fluorescens (strain SBW25) GN=pheA PE=4 SV=1	1.469	1.317
Putative flagellar hook-associated protein OS=Pseudomonas fluorescens (strain SBW25) GN=PFLU_4451 PE=4 SV=1	1.464	1.627
ATP-dependent Clp protease proteolytic subunit OS=Pseudomonas fluorescens (strain SBW25) GN=clpP PE=3 SV=1	1.463	1.281
Putative uncharacterized protein OS=Pseudomonas fluorescens (strain SBW25) GN=PFLU_5225 PE=4 SV=1	1.462	1.132
Bifunctional protein GlmU OS=Pseudomonas fluorescens (strain SBW25) GN=glmU PE=3 SV=1	1.461	1.437
3-demethylubiquinone-9 3-methyltransferase OS=Pseudomonas fluorescens (strain SBW25) GN=ubiG PE=3 SV=1	1.458	1.042
Putative acetyltransferase OS=Pseudomonas fluorescens (strain SBW25) GN=PFLU_5445 PE=4 SV=1	1.458	1.247
Ketol-acid reductoisomerase OS=Pseudomonas fluorescens (strain SBW25) GN=ilvC PE=3 SV=1	1.453	1.266
Isocitrate lyase OS=Pseudomonas fluorescens (strain SBW25) GN=PFLU_3817 PE=4 SV=1	1.453	1.216
Family S13 unassigned peptidase OS=Pseudomonas fluorescens (strain SBW25) GN=PFLU_4599 PE=4 SV=1	1.45	1.753
Putative DNA-binding protein OS=Pseudomonas fluorescens (strain SBW25) GN=PFLU_3203 PE=4 SV=1	1.445	1.076
Putative porin OS=Pseudomonas fluorescens (strain SBW25) GN=PFLU_4842 PE=4 SV=1	1.444	1.583
(3R)-hydroxymyristoyl-[acyl-carrier-protein] dehydratase OS=Pseudomonas fluorescens (strain SBW25) GN=fabZ PE=3 SV=1	1.444	1.791
Ribonuclease T OS=Pseudomonas fluorescens (strain SBW25) GN=rnt PE=3 SV=1	1.442	1.414
Protein phosphatase CheZ OS=Pseudomonas fluorescens (strain SBW25) GN=PFLU_4415 PE=3 SV=1	1.439	0.724
Probable allantoicase OS=Pseudomonas fluorescens (strain SBW25) GN=alc PE=3 SV=1	1.436	1.085
Pseudouridine synthase OS=Pseudomonas fluorescens (strain SBW25) GN=PFLU_4874 PE=3 SV=1	1.429	1.447
Putative amino acid ABC transport system, ATP-binding protein OS=Pseudomonas fluorescens (strain SBW25) GN=PFLU_1003 PE=3 SV=1	1.426	1.761
Putative ABC transport system, ATP-binding protein OS=Pseudomonas fluorescens (strain SBW25) GN=PFLU_0883 PE=3 SV=1	1.4	1.466
50S ribosomal protein L25 OS=Pseudomonas fluorescens (strain SBW25) GN=rplY PE=3 SV=1	1.397	0.962
Gamma-glutamyl phosphate reductase OS=Pseudomonas fluorescens (strain SBW25) GN=proA PE=3 SV=1	1.397	1.133
3-ketoacyl-CoA thiolase OS=Pseudomonas fluorescens (strain Pf0-1) GN=fadA PE=3 SV=1	1.395	1.456
Putative ABC transport system, ATP-binding protein OS=Pseudomonas fluorescens (strain SBW25) GN=PFLU_5480 PE=4 SV=1	1.391	0.983
Cysteine desulfurase OS=Pseudomonas fluorescens (strain SBW25) GN=iscS PE=3 SV=1	1.377	1.098
Putative GntR-family transcriptional regulator OS=Pseudomonas fluorescens (strain SBW25) GN=PFLU_4596 PE=4 SV=1	1.371	0.867
50S ribosomal protein L9 OS=Pseudomonas fluorescens (strain SBW25) GN=rplI PE=3 SV=1	1.368	0.853
ATP synthase subunit beta OS=Pseudomonas fluorescens (strain Pf-5 / ATCC BAA-477) GN=atpD PE=1 SV=1	1.365	1.351
ATP phosphoribosyltransferase OS=Pseudomonas fluorescens (strain SBW25) GN=hisG PE=3 SV=1	1.365	1.228
Delta-aminolevulinic acid dehydratase OS=Pseudomonas fluorescens (strain SBW25) GN=hemB PE=3 SV=1	1.354	1.327
Putative phenylacetic acid degradation enoyl-CoA hydratase OS=Pseudomonas fluorescens (strain SBW25) GN=PFLU_3030 PE=3 SV=1	1.351	1.172
Putative sigma-54 modulation protein OS=Pseudomonas fluorescens (strain SBW25) GN=rpoX PE=4 SV=1	1.349	0.619
60 kDa chaperonin OS=Pseudomonas fluorescens (strain SBW25) GN=groL PE=3 SV=1	1.348	1.288
Nucleoid-associated protein PFLU_1049 OS=Pseudomonas fluorescens (strain SBW25) GN=PFLU_1049 PE=3 SV=1	1.347	1.43
Putative enoyl-CoA hydratase OS=Pseudomonas fluorescens (strain SBW25) GN=PFLU_2777 PE=3 SV=1	1.343	1.405
N-carbamoyl-L-amino acid amidohydrolase OS=Pseudomonas fluorescens (strain SBW25) GN=PFLU_3940 PE=4 SV=1	1.336	1.043
Putative gamma-glutamyltranspeptidase OS=Pseudomonas fluorescens (strain SBW25) GN=PFLU_2805 PE=4 SV=1	1.331	1.241
3-oxoacyl-[acyl-carrier protein] reductase OS=Pseudomonas fluorescens (strain SBW25) GN=PFLU_4705 PE=3 SV=1	1.327	0.93
23S rRNA (guanosine-2~-O-)-methyltransferase RlmB OS=Pseudomonas fluorescens (strain SBW25) GN=rlmB PE=3 SV=1	1.324	0.967
LysR-family transcriptional regulator OS=Pseudomonas fluorescens (strain SBW25) GN=PFLU_4531 PE=4 SV=1	1.321	1.858
ATP synthase subunit beta OS=Pseudomonas fluorescens (strain SBW25) GN=atpD PE=3 SV=1	1.313	1.335
Holliday junction ATP-dependent DNA helicase RuvA OS=Pseudomonas fluorescens (strain SBW25) GN=ruvA PE=3 SV=1	1.312	1.08
Ornithine carbamoyltransferase 2 OS=Pseudomonas fluorescens (strain SBW25) GN=argF2 PE=3 SV=1	1.311	1.374
Putative uncharacterized protein OS=Pseudomonas fluorescens (strain SBW25) GN=PFLU_2612 PE=4 SV=1	1.309	0.494
Inosine-5~-monophosphate dehydrogenase OS=Pseudomonas fluorescens (strain SBW25) GN=guaB PE=3 SV=1	1.306	1.487
Putative uncharacterized protein OS=Pseudomonas fluorescens (strain SBW25) GN=PFLU_5622 PE=4 SV=1	1.298	0.852
Putative membrane protein OS=Pseudomonas fluorescens (strain Pf-5 / ATCC BAA-477) GN=PFL_4060 PE=4 SV=2	1.293	1.572
50S ribosomal protein L32 OS=Pseudomonas fluorescens (strain SBW25) GN=rpmF PE=3 SV=1	1.291	0.89
Dihydroorotate dehydrogenase (quinone) OS=Pseudomonas fluorescens (strain SBW25) GN=pyrD PE=3 SV=1	1.289	1.553
Malonyl CoA-acyl carrier protein transacylase OS=Pseudomonas fluorescens (strain SBW25) GN=PFLU_4706 PE=3 SV=1	1.287	0.509
Acetylglutamate kinase OS=Pseudomonas fluorescens (strain SBW25) GN=argB PE=3 SV=1	1.285	1.239
Catalase OS=Pseudomonas fluorescens (strain SBW25) GN=katA PE=3 SV=1	1.284	1.607
2,3,4,5-tetrahydropyridine-2,6-dicarboxylate N-succinyltransferase OS=Pseudomonas fluorescens (strain SBW25) GN=dapD PE=3 SV=1	1.281	1.108
Transcription termination factor OS=Pseudomonas fluorescens (strain SBW25) GN=PFLU_5254 PE=4 SV=1	1.28	1.117
Putative uncharacterized protein OS=Pseudomonas fluorescens (strain SBW25) GN=PFLU_2706 PE=4 SV=1	1.276	0.834
ATP synthase gamma chain OS=Pseudomonas fluorescens (strain SBW25) GN=atpG PE=3 SV=1	1.273	1.385
3,4-dihydroxy-2-butanone 4-phosphate synthase 2 OS=Pseudomonas fluorescens (strain SBW25) GN=ribB PE=3 SV=1	1.273	1.088
Glutamate/aspartate ABC transport system, ATP-binding protein OS=Pseudomonas fluorescens (strain SBW25) GN=gltL PE=3 SV=1	1.27	1.422
Histidine transport ATP-binding protein OS=Pseudomonas fluorescens (strain SBW25) GN=PFLU_4761 PE=3 SV=1	1.268	1.321
2-dehydro-3-deoxyphosphooctonate aldolase OS=Pseudomonas fluorescens (strain SBW25) GN=kdsA PE=3 SV=1	1.266	0.907
Probable alcohol dehydrogenase OS=Pseudomonas fluorescens (strain SBW25) GN=PFLU_1412 PE=4 SV=1	1.263	1.226
Chorismate synthase OS=Pseudomonas fluorescens (strain SBW25) GN=aroC PE=3 SV=1	1.262	1.361
Transcription antitermination protein nusG OS=Pseudomonas fluorescens (strain SBW25) GN=nusG PE=3 SV=1	1.262	0.513
Ribose-phosphate pyrophosphokinase OS=Pseudomonas fluorescens (strain SBW25) GN=prs PE=3 SV=1	1.261	1.396
Putative membrane protein OS=Pseudomonas fluorescens (strain SBW25) GN=PFLU_5055 PE=4 SV=1	1.261	1.108
Putative uncharacterized protein OS=Pseudomonas fluorescens (strain SBW25) GN=PFLU_5992 PE=4 SV=1	1.255	1.177
Phosphopantetheine adenylyltransferase OS=Pseudomonas fluorescens (strain SBW25) GN=coaD PE=3 SV=1	1.252	1.328
Putative carboxyvinyl-carboxyphosphonate phosphorylmutase OS=Pseudomonas fluorescens (strain SBW25) GN=PFLU_4632 PE=4 SV=1	1.244	1.165
Peptidase, M48 family OS=Pseudomonas fluorescens (strain Pf-5 / ATCC BAA-477) GN=PFL_1452 PE=4 SV=1	1.242	0.972
ATP-dependent Clp protease ATP-binding subunit ClpX OS=Pseudomonas fluorescens (strain SBW25) GN=clpX PE=3 SV=1	1.224	0.923
DNA-binding protein OS=Pseudomonas fluorescens (strain SBW25) GN=fis PE=3 SV=1	1.223	1.101
50S ribosomal protein L31 type B OS=Pseudomonas fluorescens (strain SBW25) GN=rpmE2 PE=3 SV=1	1.222	0.487
Putative exported protein OS=Pseudomonas fluorescens (strain SBW25) GN=PFLU_1253 PE=4 SV=1	1.218	0.991
Fructose-1,6-bisphosphatase class 1 OS=Pseudomonas fluorescens (strain SBW25) GN=fbp PE=3 SV=1	1.218	0.964
Putative uncharacterized protein OS=Pseudomonas fluorescens (strain SBW25) GN=PFLU_1265 PE=4 SV=1	1.215	1.044
Ribulose-phosphate 3-epimerase OS=Pseudomonas fluorescens (strain SBW25) GN=rpe PE=3 SV=1	1.214	1.112
Putative 6-phosphogluconate dehydrogenase, decarboxylating OS=Pseudomonas fluorescens (strain SBW25) GN=PFLU_2691 PE=4 SV=1	1.213	0.862
Dihydrolipoyllysine-residue succinyltransferase component of 2-oxoglutarate dehydrogenase complex OS=Pseudomonas fluorescens (strain SBW25) GN=sucB PE=3 SV=1	1.212	1.357
Protein-export protein SecB OS=Pseudomonas fluorescens (strain SBW25) GN=secB PE=3 SV=1	1.208	0.825
Putative uncharacterized protein OS=Pseudomonas fluorescens (strain SBW25) GN=PFLU_4833 PE=4 SV=1	1.208	0.824
Transcription termination factor Rho OS=Pseudomonas fluorescens (strain SBW25) GN=rho PE=3 SV=1	1.203	1.207
Putative exported protein OS=Pseudomonas fluorescens (strain SBW25) GN=PFLU_1581 PE=4 SV=1	1.2	0.946
DNA polymerase I OS=Pseudomonas fluorescens (strain Pf0-1) GN=Pfl01_0056 PE=3 SV=1	1.199	1.915
NAD(P) transhydrogenase subunit alpha 1 OS=Pseudomonas fluorescens (strain SBW25) GN=pntAA PE=4 SV=1	1.195	1.397
Inositol monophosphatase OS=Pseudomonas fluorescens (strain SBW25) GN=PFLU_5072 PE=4 SV=1	1.193	1.789
D-3-phosphoglycerate dehydrogenase OS=Pseudomonas fluorescens (strain SBW25) GN=serA PE=3 SV=1	1.188	1.173
Peptidyl-tRNA hydrolase OS=Pseudomonas fluorescens (strain SBW25) GN=pth PE=3 SV=1	1.186	1.006
Dipeptide ABC transport system, ATP-binding protein OS=Pseudomonas fluorescens (strain SBW25) GN=dppD PE=3 SV=1	1.183	2.052
tRNA pseudouridine synthase B OS=Pseudomonas fluorescens (strain SBW25) GN=truB PE=3 SV=1	1.183	0.846
Putative uncharacterized protein OS=Pseudomonas fluorescens (strain SBW25) GN=PFLU_4752 PE=4 SV=1	1.18	0.628
Low-specificity L-threonine aldolase OS=Pseudomonas fluorescens (strain SBW25) GN=ltaE PE=4 SV=1	1.175	1.22
Putative ABC transport system, outer membrane exported protein OS=Pseudomonas fluorescens (strain SBW25) GN=PFLU_5483 PE=4 SV=1	1.174	1.453
Putative amino acid ABC transport system, ATP-binding protein OS=Pseudomonas fluorescens (strain SBW25) GN=PFLU_0314 PE=3 SV=1	1.173	1.125
Putative histidine ABC transport system, ATP-binding protein OS=Pseudomonas fluorescens (strain SBW25) GN=PFLU_0365 PE=3 SV=1	1.167	2.024
Probable flagellar motor switch protein OS=Pseudomonas fluorescens (strain SBW25) GN=PFLU_4427 PE=4 SV=1	1.166	1.006
Dihydrodipicolinate reductase OS=Pseudomonas fluorescens (strain SBW25) GN=dapB PE=3 SV=2	1.165	1.46
Putative uncharacterized protein OS=Pseudomonas fluorescens (strain SBW25) GN=PFLU_4126C PE=4 SV=1	1.161	1.217
GTP cyclohydrolase 1 1 OS=Pseudomonas fluorescens (strain SBW25) GN=folE1 PE=3 SV=1	1.156	1.621
30S ribosomal protein S6 OS=Pseudomonas fluorescens (strain SBW25) GN=rpsF PE=3 SV=1	1.153	0.72
Putative short-chain dehydrogenase family protein OS=Pseudomonas fluorescens (strain SBW25) GN=PFLU_3027 PE=3 SV=1	1.143	1.338
Putative thiolase OS=Pseudomonas fluorescens (strain SBW25) GN=PFLU_0655 PE=3 SV=1	1.141	1.502
Biotin carboxylase OS=Pseudomonas fluorescens (strain SBW25) GN=accC PE=4 SV=1	1.138	1.387
Dihydroxy-acid dehydratase OS=Pseudomonas fluorescens (strain SBW25) GN=ilvD PE=3 SV=1	1.138	0.994
30S ribosomal protein S1 OS=Pseudomonas fluorescens (strain SBW25) GN=rpsA PE=3 SV=1	1.137	1.483
Translation initiation factor IF-1 OS=Pseudomonas fluorescens (strain Pf0-1) GN=infA PE=3 SV=1	1.133	0.682
Putative ATP-binding protein OS=Pseudomonas fluorescens (strain SBW25) GN=PFLU_1538 PE=4 SV=1	1.132	1.335
Putative uncharacterized protein OS=Pseudomonas fluorescens (strain SBW25) GN=PFLU_5425 PE=4 SV=1	1.128	0.717
Bifunctional purine biosynthesis protein PurH OS=Pseudomonas fluorescens (strain SBW25) GN=purH PE=3 SV=1	1.128	1.297
4-hydroxy-3-methylbut-2-en-1-yl diphosphate synthase OS=Pseudomonas fluorescens (strain SBW25) GN=ispG PE=3 SV=1	1.128	0.962
Betaine aldehyde dehydrogenase OS=Pseudomonas fluorescens (strain SBW25) GN=betB PE=3 SV=1	1.125	1.773
Glutamine synthetase OS=Pseudomonas fluorescens (strain SBW25) GN=glnA PE=3 SV=1	1.124	1.399
High-affinity branched-chain amino acid transport ATP-binding protein OS=Pseudomonas fluorescens (strain SBW25) GN=livF2 PE=3 SV=1	1.117	1.365
Acetyl-CoA carboxylase, biotin carboxylase OS=Cellvibrio japonicus (strain Ueda107) GN=accC PE=4 SV=1	1.111	1.305
Glycerol-3-phosphate regulon repressor OS=Pseudomonas fluorescens (strain SBW25) GN=glpR PE=4 SV=1	1.108	1.178
Putative peptidase OS=Pseudomonas fluorescens (strain SBW25) GN=PFLU_5782 PE=3 SV=1	1.104	1.009
Putative uncharacterized protein OS=Pseudomonas fluorescens (strain SBW25) GN=PFLU_5767 PE=4 SV=1	1.096	1.193
Putative short-chain dehydrogenase OS=Pseudomonas fluorescens (strain SBW25) GN=PFLU_3494 PE=4 SV=1	1.093	1.503
Putative uroporphyrin-III C-methyltransferase OS=Pseudomonas fluorescens (strain SBW25) GN=PFLU_5932 PE=4 SV=1	1.09	1.458
Putative membrane protein OS=Pseudomonas fluorescens (strain SBW25) GN=PFLU_0142 PE=4 SV=1	1.087	1.376
Putative uncharacterized protein OS=Pseudomonas fluorescens (strain SBW25) GN=PFLU_5405 PE=4 SV=1	1.084	0.949
Type IV pilus response regulator/twitching mobility protein OS=Pseudomonas fluorescens (strain SBW25) GN=pilG PE=4 SV=1	1.081	0.983
Putative uncharacterized protein OS=Pseudomonas fluorescens (strain SBW25) GN=PFLU_6018 PE=4 SV=1	1.077	1.039
Putative short-chain dehydrogenase/reductase OS=Pseudomonas fluorescens (strain SBW25) GN=PFLU_4646 PE=3 SV=1	1.075	0.944
Putative ornithine decarboxylase OS=Pseudomonas fluorescens (strain SBW25) GN=PFLU_0811 PE=3 SV=1	1.074	0.847
Aspartyl/glutamyl-tRNA(Asn/Gln) amidotransferase subunit B OS=Pseudomonas fluorescens (strain SBW25) GN=gatB PE=3 SV=1	1.073	0.997
Succinate-semialdehyde dehydrogenase [NADP+] OS=Pseudomonas fluorescens (strain SBW25) GN=gabD PE=3 SV=1	1.072	1.151
2-ketogluconate reductase OS=Pseudomonas fluorescens (strain SBW25) GN=tkrA PE=3 SV=1	1.069	1.031
SWISS-PROT:P00761|TRYP_PIG Trypsin - Sus scrofa (Pig).	1.067	1.017
UPF0502 protein PFLU_2135 OS=Pseudomonas fluorescens (strain SBW25) GN=PFLU_2135 PE=3 SV=1	1.067	0.858
Aspartate aminotransferase OS=Pseudomonas fluorescens (strain SBW25) GN=PFLU_4293 PE=3 SV=1	1.064	1.742
Thioredoxin OS=Pseudomonas fluorescens (strain SBW25) GN=trxC PE=4 SV=1	1.064	0.79
Fructose-bisphosphate aldolase OS=Pseudomonas fluorescens (strain SBW25) GN=fbA PE=4 SV=1	1.063	0.943
Putative uncharacterized protein OS=Pseudomonas fluorescens (strain SBW25) GN=PFLU_6093 PE=4 SV=1	1.061	0.504
Putative electron transport protein OS=Pseudomonas fluorescens (strain SBW25) GN=PFLU_4678 PE=4 SV=1	1.06	2.066
Putative oxidative stress LysR-family regulatory protein OS=Pseudomonas fluorescens (strain SBW25) GN=PFLU_6002 PE=4 SV=1	1.06	0.968
2-isopropylmalate synthase OS=Pseudomonas fluorescens (strain SBW25) GN=leuA PE=3 SV=1	1.054	1.109
UDP-N-acetylglucosamine--N-acetylmuramyl-(pentapeptide) pyrophosphoryl-undecaprenol N-acetylglucosamine transferase OS=Pseudomonas fluorescens (strain SBW25) GN=murG PE=3 SV=1	1.047	1.241
Putative short chain dehydrogenase OS=Pseudomonas fluorescens (strain SBW25) GN=PFLU_2754 PE=3 SV=1	1.044	0.906
Putative glutathione S-transferase OS=Pseudomonas fluorescens (strain SBW25) GN=PFLU_1315 PE=3 SV=1	1.041	1.167
Putative uncharacterized protein OS=Pseudomonas fluorescens (strain SBW25) GN=PFLU_5978 PE=4 SV=1	1.035	1.169
Butyryl-CoA dehydrogenase OS=Pseudomonas fluorescens (strain SBW25) GN=PFLU_3029 PE=3 SV=1	1.031	1.112
Hypothetical isochorismatase family protein OS=Pseudomonas fluorescens (strain SBW25) GN=PFLU_3312 PE=4 SV=1	1.027	0.752
Elongation factor Ts OS=Pseudomonas fluorescens (strain SBW25) GN=tsf PE=3 SV=1	1.026	0.748
Pyruvate kinase OS=Pseudomonas fluorescens (strain SBW25) GN=PFLU_4949 PE=3 SV=1	1.025	0.992
Galactonate dehydratase OS=Pseudomonas fluorescens (strain SBW25) GN=dgoD PE=4 SV=1	1.021	1.477
Putative exported protein OS=Pseudomonas fluorescens (strain SBW25) GN=PFLU_1492 PE=4 SV=1	1.02	1.085
GTPase Era OS=Pseudomonas fluorescens (strain SBW25) GN=era PE=3 SV=1	1.02	0.959
Putative zinc-binding dehydrogenase OS=Pseudomonas fluorescens (strain SBW25) GN=PFLU_3993 PE=3 SV=1	1.016	1.29
Anthranilate synthase component II OS=Pseudomonas fluorescens (strain SBW25) GN=trpG PE=4 SV=1	1.011	0.566
Putative arginine N-succinyltransferase, alpha chain OS=Pseudomonas fluorescens (strain SBW25) GN=PFLU_4756 PE=4 SV=1	1.01	1.015
Sigma factor negative regulatory protein OS=Pseudomonas fluorescens (strain SBW25) GN=mucA PE=4 SV=1	1.007	1.109
50S ribosomal protein L5 OS=Pseudomonas fluorescens (strain SBW25) GN=rplE PE=3 SV=1	1.006	1.183
Oxaloacetate decarboxylase OS=Pseudomonas fluorescens (strain SBW25) GN=PFLU_3105 PE=3 SV=1	0.999	1.129
Ribosome maturation factor RimP OS=Pseudomonas fluorescens (strain SBW25) GN=rimP PE=3 SV=2	0.994	0.651
Beta-hexosaminidase OS=Pseudomonas fluorescens (strain SBW25) GN=nagZ PE=4 SV=1	0.993	1.061
Putative dehydrogenase OS=Pseudomonas fluorescens (strain SBW25) GN=PFLU_2033 PE=4 SV=1	0.993	1.276
Cell morphology-related protein OS=Pseudomonas fluorescens (strain SBW25) GN=wssF PE=4 SV=1	0.993	0.837
Uracil phosphoribosyltransferase OS=Pseudomonas fluorescens (strain SBW25) GN=upp PE=3 SV=1	0.991	0.897
Chaperone protein DnaK OS=Pseudomonas fluorescens (strain SBW25) GN=dnaK PE=3 SV=1	0.985	0.973
Aconitate hydratase 2 OS=Pseudomonas fluorescens (strain SBW25) GN=PFLU_3489 PE=3 SV=1	0.974	1.074
Putative exported protein OS=Pseudomonas fluorescens (strain SBW25) GN=PFLU_6001 PE=4 SV=1	0.973	1.162
Ferredoxin--NADP reductase OS=Pseudomonas fluorescens (strain SBW25) GN=fpr PE=4 SV=1	0.969	0.8
Glyceraldehyde 3-phosphate dehydrogenase 1 OS=Pseudomonas fluorescens (strain SBW25) GN=PFLU_4965 PE=3 SV=1	0.968	0.944
Putative AraC family transcriptional regulator OS=Pseudomonas fluorescens (strain SBW25) GN=PFLU_4808 PE=4 SV=1	0.968	0.553
Enoyl-CoA hydratase/isomerase family protein OS=Pseudomonas fluorescens (strain SBW25) GN=PFLU_3300 PE=3 SV=1	0.963	1.113
Putative acetyl-CoA acetyltransferase OS=Pseudomonas fluorescens (strain SBW25) GN=PFLU_3028 PE=3 SV=1	0.962	1.452
N-acetyl-gamma-glutamyl-phosphate reductase OS=Pseudomonas fluorescens (strain SBW25) GN=argC PE=3 SV=1	0.959	1.289
Serine--tRNA ligase OS=Pseudomonas fluorescens (strain SBW25) GN=serS PE=3 SV=1	0.957	1.018
Putative IclR-family regulatory protein OS=Pseudomonas fluorescens (strain SBW25) GN=PFLU_4681 PE=4 SV=1	0.954	1.484
Putative uncharacterized protein OS=Pseudomonas fluorescens (strain SBW25) GN=PFLU_1579 PE=4 SV=1	0.953	0.809
Putative alcohol dehydrogenase OS=Pseudomonas fluorescens (strain SBW25) GN=PFLU_5564 PE=4 SV=1	0.947	0.859
Probable cytosol aminopeptidase OS=Pseudomonas fluorescens (strain SBW25) GN=pepA PE=3 SV=1	0.945	1.351
Delta-aminolevulinic acid dehydratase OS=Pseudomonas fluorescens (strain SBW25) GN=hemB PE=3 SV=1	0.945	1.793
Flagellin OS=Pseudomonas fluorescens (strain SBW25) GN=PFLU_4448 PE=4 SV=1	0.943	0.738
Glucose-1-phosphate thymidylyltransferase OS=Pseudomonas fluorescens (strain SBW25) GN=rfbA PE=3 SV=1	0.942	0.611
High-affinity branched-chain amino acid ABC transport system, ATP-binding protein OS=Pseudomonas fluorescens (strain SBW25) GN=livG1 PE=3 SV=1	0.938	2.045
Putative exported heat-shock adaptation serine protease OS=Pseudomonas fluorescens (strain SBW25) GN=PFLU_1471 PE=4 SV=1	0.936	0.746
Putative uncharacterized protein OS=Pseudomonas fluorescens (strain SBW25) GN=PFLU_0040 PE=4 SV=1	0.936	1.407
Putative regulatory protein OS=Pseudomonas fluorescens (strain SBW25) GN=PFLU_1167 PE=4 SV=1	0.936	0.934
Short chain dehydrogenase OS=Pseudomonas fluorescens (strain SBW25) GN=PFLU_3332 PE=4 SV=1	0.933	1.027
Putative outer membrane protein OS=Pseudomonas fluorescens (strain SBW25) GN=PFLU_5860 PE=4 SV=1	0.929	1.411
Tyrosine--tRNA ligase OS=Pseudomonas fluorescens (strain SBW25) GN=tyrZ PE=3 SV=1	0.923	0.616
Probable septum site-determining protein MinC OS=Pseudomonas fluorescens (strain SBW25) GN=minC PE=3 SV=1	0.919	0.93
Polyribonucleotide nucleotidyltransferase OS=Pseudomonas fluorescens (strain Pf0-1) GN=pnp PE=1 SV=1	0.916	1.579
4-aminobutyrate aminotransferase OS=Pseudomonas fluorescens (strain SBW25) GN=gabT PE=3 SV=1	0.915	0.932
Putative uncharacterized protein OS=Pseudomonas fluorescens (strain SBW25) GN=PFLU_5102 PE=4 SV=1	0.915	1.977
Putative regulatory protein OS=Pseudomonas fluorescens (strain SBW25) GN=PFLU_1476 PE=4 SV=1	0.911	0.7
Dihydrolipoyl dehydrogenase OS=Pseudomonas fluorescens (strain SBW25) GN=PFLU_3967 PE=3 SV=1	0.91	0.832
Dipeptide ABC transport system, ATP-binding protein OS=Pseudomonas fluorescens (strain SBW25) GN=dppF PE=3 SV=1	0.908	1.9
Conserved hypothetical ABC transport, membrane protein OS=Pseudomonas fluorescens (strain SBW25) GN=PFLU_5327 PE=4 SV=1	0.907	0.989
Cold-shock dead-box protein A OS=Pseudomonas fluorescens (strain SBW25) GN=deaD PE=3 SV=1	0.907	1.795
Polyribonucleotide nucleotidyltransferase OS=Pseudomonas fluorescens (strain SBW25) GN=pnp PE=3 SV=1	0.902	1.547
Putative glutamyl-aminopeptidase OS=Pseudomonas fluorescens (strain SBW25) GN=PFLU_4322 PE=4 SV=1	0.898	1.65
DNA topoisomerase OS=Pseudomonas fluorescens (strain SBW25) GN=topA PE=3 SV=1	0.897	1.145
Putative short-chain dehydrogenase/reductase OS=Pseudomonas fluorescens (strain SBW25) GN=PFLU_2376 PE=3 SV=1	0.895	0.898
Acyl-CoA thioesterase II OS=Pseudomonas fluorescens (strain SBW25) GN=tesB PE=4 SV=1	0.895	1.208
Adenosylhomocysteinase OS=Pseudomonas fluorescens (strain SBW25) GN=ahcY PE=3 SV=1	0.893	1.47
Cytosine deaminase OS=Pseudomonas fluorescens (strain SBW25) GN=codA PE=4 SV=1	0.893	2.262
Chemotaxis response regulator protein-glutamate methylesterase 2 OS=Pseudomonas fluorescens (strain SBW25) GN=cheB2 PE=3 SV=1	0.891	0.826
Tryptophan--tRNA ligase OS=Pseudomonas fluorescens (strain SBW25) GN=trpS PE=3 SV=1	0.889	0.815
tRNA (cytidine(34)-2~-O)-methyltransferase OS=Pseudomonas fluorescens (strain SBW25) GN=trmL PE=3 SV=1	0.888	0.65
Agmatine deiminase OS=Pseudomonas fluorescens (strain SBW25) GN=aguA PE=3 SV=1	0.886	0.725
Carbamoyl-phosphate synthase small chain OS=Pseudomonas fluorescens (strain SBW25) GN=carA PE=3 SV=1	0.885	1.199
Glutathione-independent formaldehyde dehydrogenase OS=Pseudomonas fluorescens (strain SBW25) GN=fdhA PE=3 SV=1	0.882	1.565
Putative 3-oxoacyl-[acyl-carrier-protein] synthase III OS=Pseudomonas fluorescens (strain SBW25) GN=PFLU_4539 PE=3 SV=1	0.881	0.886
Chaperone protein DnaK OS=Pseudomonas fluorescens (strain Pf-5 / ATCC BAA-477) GN=dnaK PE=3 SV=1	0.88	0.96
Translation initiation factor IF-2 OS=Pseudomonas fluorescens (strain SBW25) GN=infB PE=3 SV=1	0.879	1.313
4-carboxymuconolactone decarboxylase OS=Pseudomonas fluorescens (strain SBW25) GN=pcaC PE=4 SV=1	0.879	0.611
Putative cystathionine gamma-synthase OS=Pseudomonas fluorescens (strain SBW25) GN=PFLU_3407 PE=3 SV=1	0.879	1.059
30S ribosomal protein S3 OS=Pseudomonas fluorescens (strain Pf0-1) GN=rpsC PE=3 SV=1	0.878	1.882
Trigger factor OS=Pseudomonas fluorescens (strain SBW25) GN=tig PE=3 SV=1	0.872	0.686
Methylenetetrahydrofolate reductase OS=Pseudomonas fluorescens (strain SBW25) GN=metF PE=3 SV=1	0.872	0.892
Nucleoside diphosphate kinase OS=Pseudomonas fluorescens (strain SBW25) GN=ndk PE=3 SV=1	0.87	0.785
Putative uncharacterized protein OS=Pseudomonas fluorescens (strain SBW25) GN=PFLU_5996 PE=4 SV=1	0.867	0.421
Adenylosuccinate synthetase OS=Pseudomonas fluorescens (strain SBW25) GN=purA PE=3 SV=1	0.867	0.949
Putative uncharacterized protein OS=Pseudomonas fluorescens (strain SBW25) GN=PFLU_4524 PE=4 SV=1	0.867	0.675
Putative dehydrogenase OS=Pseudomonas fluorescens (strain SBW25) GN=PFLU_2403 PE=4 SV=1	0.866	0.667
Putative ABC transport system, ATP-binding protein OS=Pseudomonas fluorescens (strain SBW25) GN=PFLU_0244 PE=3 SV=1	0.865	1.071
RNA polymerase sigma-54 factor OS=Pseudomonas fluorescens (strain SBW25) GN=rpoN PE=3 SV=1	0.863	0.965
Chaperone protein HtpG OS=Pseudomonas fluorescens (strain SBW25) GN=htpG PE=3 SV=1	0.862	1.058
Oxaloacetate decarboxylase alpha chain OS=Pseudomonas fluorescens (strain SBW25) GN=oadA PE=4 SV=1	0.861	1.863
S-adenosylmethionine synthase OS=Pseudomonas fluorescens (strain SBW25) GN=metK PE=3 SV=1	0.858	0.651
Putative uncharacterized protein OS=Pseudomonas fluorescens (strain SBW25) GN=PFLU_6027 PE=4 SV=1	0.855	0.628
Putative uncharacterized protein OS=Pseudomonas fluorescens (strain SBW25) GN=PFLU_0656 PE=4 SV=1	0.854	1.096
Exodeoxyribonuclease III OS=Pseudomonas fluorescens (strain SBW25) GN=PFLU_3882 PE=4 SV=1	0.854	0.549
Dihydrolipoyllysine-residue acetyltransferase component of pyruvate dehydrogenase complex OS=Pseudomonas fluorescens (strain SBW25) GN=aceF PE=3 SV=1	0.853	1.238
Putative uncharacterized protein OS=Pseudomonas fluorescens (strain SBW25) GN=PFLU_1833 PE=4 SV=1	0.849	0.589
Aspartyl/glutamyl-tRNA(Asn/Gln) amidotransferase subunit C OS=Pseudomonas fluorescens (strain SBW25) GN=gatC PE=3 SV=1	0.849	0.655
Methionyl-tRNA formyltransferase OS=Pseudomonas fluorescens (strain SBW25) GN=fmt PE=3 SV=1	0.846	0.901
Thiazole synthase OS=Pseudomonas fluorescens (strain SBW25) GN=thiG PE=3 SV=1	0.846	0.809
Glucans biosynthesis protein G OS=Pseudomonas fluorescens (strain SBW25) GN=mdoG PE=3 SV=1	0.845	1.003
Putative short chain dehydrogenase OS=Pseudomonas fluorescens (strain SBW25) GN=PFLU_1637 PE=4 SV=1	0.843	1.118
Histidine utilization repressor GntR-family OS=Pseudomonas fluorescens (strain SBW25) GN=hutC PE=4 SV=1	0.84	1.184
Quinone oxidoreductase OS=Pseudomonas fluorescens (strain SBW25) GN=qor PE=4 SV=1	0.839	0.818
2-oxoisovalerate dehydrogenase beta subunit OS=Pseudomonas fluorescens (strain SBW25) GN=PFLU_3965 PE=4 SV=1	0.838	1.302
Putative modulation of DNA gyrase-related protein OS=Pseudomonas fluorescens (strain SBW25) GN=PFLU_0870 PE=4 SV=1	0.834	0.632
Geranyltranstransferase OS=Pseudomonas fluorescens (strain SBW25) GN=ispA PE=3 SV=1	0.831	0.644
Phospho-2-dehydro-3-deoxyheptonate aldolase OS=Pseudomonas fluorescens (strain SBW25) GN=aroG PE=3 SV=1	0.83	0.988
Probable inorganic polyphosphate/ATP-NAD kinase OS=Pseudomonas fluorescens (strain SBW25) GN=ppnK PE=3 SV=1	0.83	1.12
Phosphatidylserine decarboxylase proenzyme OS=Pseudomonas fluorescens (strain SBW25) GN=psd PE=3 SV=1	0.829	0.868
Putative aldehyde dehydrogenase OS=Pseudomonas fluorescens (strain SBW25) GN=aldH PE=3 SV=1	0.825	1.07
Nucleoid-associated protein PFLU_4577 OS=Pseudomonas fluorescens (strain SBW25) GN=PFLU_4577 PE=3 SV=1	0.825	0.532
Glutaredoxin OS=Pseudomonas fluorescens (strain SBW25) GN=PFLU_1149 PE=3 SV=1	0.82	0.406
Carboxy-terminal processing protease OS=Pseudomonas fluorescens (strain SBW25) GN=ctpA PE=3 SV=1	0.816	1.481
Putative uncharacterized protein OS=Pseudomonas fluorescens (strain SBW25) GN=PFLU_5399 PE=4 SV=1	0.814	0.646
Phosphogluconate dehydratase OS=Pseudomonas fluorescens (strain SBW25) GN=PFLU_4964 PE=4 SV=1	0.813	1.171
Cell division topological specificity factor OS=Pseudomonas fluorescens (strain SBW25) GN=minE PE=3 SV=1	0.81	0.6
ATP-dependent RNA helicase RhlB OS=Pseudomonas fluorescens (strain SBW25) GN=rhlB PE=3 SV=1	0.808	1.023
10 kDa chaperonin OS=Pseudomonas fluorescens (strain SBW25) GN=groES PE=3 SV=1	0.804	0.443
Putative uncharacterized protein OS=Pseudomonas fluorescens (strain SBW25) GN=PFLU_2757 PE=4 SV=1	0.803	0.494
Putative inosine-uridine preferring nucleoside hydrolase OS=Pseudomonas fluorescens (strain SBW25) GN=PFLU_4154 PE=4 SV=1	0.803	0.567
Putrescine ABC transport system, ATP-binding protein OS=Pseudomonas fluorescens (strain SBW25) GN=potG PE=3 SV=1	0.802	1.272
Putative uncharacterized protein OS=Pseudomonas fluorescens (strain SBW25) GN=PFLU_1505 PE=4 SV=1	0.8	0.486
Acetyl-coenzyme A carboxylase carboxyl transferase subunit beta OS=Pseudomonas fluorescens (strain SBW25) GN=accD PE=3 SV=1	0.798	1.253
Cell division protein ftsA OS=Pseudomonas fluorescens (strain SBW25) GN=ftsA PE=3 SV=1	0.797	0.88
Putative uncharacterized protein OS=Pseudomonas fluorescens (strain SBW25) GN=PFLU_0498 PE=4 SV=1	0.797	0.824
Putative ECF-family sigma factor OS=Pseudomonas fluorescens (strain SBW25) GN=PFLU_5363 PE=4 SV=1	0.797	0.471
Lipoamide acyltransferase component of branched-chain alpha-keto acid dehydrogenase complex OS=Pseudomonas fluorescens (strain SBW25) GN=PFLU_3966 PE=3 SV=1	0.794	1.5
Magnesium and cobalt efflux protein OS=Pseudomonas fluorescens (strain SBW25) GN=corC PE=4 SV=1	0.793	0.756
N5-carboxyaminoimidazole ribonucleotide mutase OS=Pseudomonas fluorescens (strain SBW25) GN=purE PE=3 SV=1	0.792	0.945
Putative aminotransferase OS=Pseudomonas fluorescens (strain SBW25) GN=PFLU_5846 PE=3 SV=1	0.792	0.892
Glutamyl-tRNA(Gln) amidotransferase subunit A OS=Pseudomonas fluorescens (strain SBW25) GN=gatA PE=3 SV=1	0.791	0.916
Outer membrane protein assembly factor BamA 1 OS=Pseudomonas fluorescens (strain SBW25) GN=bamA1 PE=3 SV=1	0.789	1.19
Glutathione synthetase OS=Pseudomonas fluorescens (strain SBW25) GN=gshB PE=3 SV=1	0.789	0.922
UDP-3-O-acylglucosamine N-acyltransferase OS=Pseudomonas fluorescens (strain SBW25) GN=lpxD PE=3 SV=1	0.788	1.067
Putative uncharacterized protein OS=Pseudomonas fluorescens (strain SBW25) GN=PFLU_5939 PE=4 SV=1	0.785	0.475
Putative uncharacterized protein OS=Pseudomonas fluorescens (strain SBW25) GN=PFLU_1683 PE=4 SV=1	0.785	1.341
tRNA threonylcarbamoyladenosine biosynthesis protein RimN OS=Pseudomonas fluorescens (strain Pf0-1) GN=rimN PE=3 SV=1	0.784	1.287
Acetolactate synthase isozyme III small subunit OS=Pseudomonas fluorescens (strain SBW25) GN=PFLU_5219 PE=4 SV=1	0.777	0.745
Putative cob(I)yrinic acid a,c-diamide adenosyltransferase OS=Pseudomonas fluorescens (strain SBW25) GN=PFLU_4491 PE=4 SV=1	0.776	0.553
Cell division protein FtsZ OS=Pseudomonas fluorescens (strain SBW25) GN=ftsZ PE=3 SV=1	0.775	0.581
5~-nucleotidase SurE OS=Pseudomonas fluorescens (strain SBW25) GN=surE PE=3 SV=1	0.774	1.731
ATP synthase subunit alpha OS=Pseudomonas fluorescens (strain SBW25) GN=atpA PE=3 SV=1	0.772	1.442
Uridylate kinase OS=Pseudomonas fluorescens (strain SBW25) GN=pyrH PE=3 SV=1	0.772	1.508
50S ribosomal protein L20 OS=Pseudomonas fluorescens (strain SBW25) GN=rplT PE=3 SV=1	0.772	1.821
Putative L-asparaginase II OS=Pseudomonas fluorescens (strain SBW25) GN=PFLU_4161 PE=3 SV=1	0.771	0.729
Nitrogen regulation protein NR(I) OS=Pseudomonas fluorescens (strain SBW25) GN=glnG PE=4 SV=1	0.771	1.124
Putative amino acid oxidase OS=Pseudomonas fluorescens (strain SBW25) GN=PFLU_0557 PE=4 SV=1	0.769	0.612
Polysaccharide biosynthesis protein OS=Pseudomonas fluorescens (strain SBW25) GN=fnl1 PE=4 SV=1	0.768	1.475
3-hydroxyisobutyrate dehydrogenase OS=Pseudomonas fluorescens (strain SBW25) GN=PFLU_5202 PE=4 SV=1	0.767	0.877
NifU family protein OS=Pseudomonas fluorescens (strain SBW25) GN=PFLU_5067 PE=4 SV=1	0.766	0.491
Chaperone OS=Pseudomonas fluorescens (strain SBW25) GN=clpB1 PE=3 SV=1	0.765	1.344
Putative glycerophosphoryl diester phosphodiesterase OS=Pseudomonas fluorescens (strain SBW25) GN=PFLU_1570 PE=4 SV=1	0.763	1.044
Homoserine dehydrogenase OS=Pseudomonas fluorescens (strain SBW25) GN=PFLU_5006 PE=3 SV=1	0.76	1.03
Putative GntR-family regulatory protein OS=Pseudomonas fluorescens (strain SBW25) GN=PFLU_1490 PE=4 SV=1	0.759	1.143
Putative acetyl-CoA transferase OS=Pseudomonas fluorescens (strain SBW25) GN=PFLU_2150 PE=3 SV=1	0.758	0.885
Probable Fe(2+)-trafficking protein OS=Pseudomonas fluorescens (strain SBW25) GN=PFLU_0322 PE=3 SV=1	0.757	0.437
Argininosuccinate synthase OS=Pseudomonas fluorescens (strain SBW25) GN=argG PE=3 SV=1	0.756	1.323
Bifunctional protein HldE OS=Pseudomonas fluorescens (strain SBW25) GN=hldE PE=3 SV=1	0.756	0.645
Deoxycytidine triphosphate deaminase OS=Pseudomonas fluorescens (strain SBW25) GN=dcd PE=3 SV=1	0.755	0.551
Putative nitric oxide detoxification-related reductase OS=Pseudomonas fluorescens (strain SBW25) GN=PFLU_6033 PE=4 SV=1	0.752	0.689
Phenylalanine--tRNA ligase alpha subunit OS=Pseudomonas fluorescens (strain SBW25) GN=pheS PE=3 SV=1	0.747	1.132
Succinate dehydrogenase flavoprotein subunit OS=Pseudomonas fluorescens (strain SBW25) GN=sdhA PE=4 SV=1	0.745	1.376
RNA polymerase sigma factor OS=Pseudomonas fluorescens (strain SBW25) GN=rpoD PE=3 SV=1	0.745	1.164
L-allo-threonine aldolase OS=Pseudomonas fluorescens (strain SBW25) GN=PFLU_4749 PE=4 SV=1	0.745	0.792
Putative MerR-family regulatory protein OS=Pseudomonas fluorescens (strain SBW25) GN=PFLU_5814 PE=4 SV=1	0.744	0.627
Sulfate/thiosulfate ABc transport system, ATP-binding protein OS=Pseudomonas fluorescens (strain SBW25) GN=cysA PE=3 SV=1	0.742	1.082
Conserved hypothetical hexapeptide repeat protein OS=Pseudomonas fluorescens (strain SBW25) GN=PFLU_5020 PE=4 SV=1	0.739	0.807
Putative membrane protein OS=Pseudomonas fluorescens (strain SBW25) GN=PFLU_1237 PE=4 SV=1	0.739	0.866
Negative regulator of flagellin synthesis OS=Pseudomonas fluorescens (strain SBW25) GN=PFLU_4736 PE=4 SV=1	0.738	0.439
Probable M18 family aminopeptidase 2 OS=Pseudomonas fluorescens (strain SBW25) GN=apeB PE=3 SV=1	0.735	1.062
Acyl-CoA dehydrogenase OS=Pseudomonas fluorescens (strain SBW25) GN=PFLU_3031 PE=3 SV=1	0.734	1.065
Nitrogen regulatory protein P-II 2 OS=Pseudomonas fluorescens (strain SBW25) GN=glnK PE=3 SV=1	0.734	0.404
Acyl-[acyl-carrier-protein]--UDP-N-acetylglucosamine O-acyltransferase OS=Pseudomonas fluorescens (strain SBW25) GN=lpxA PE=3 SV=1	0.734	1.206
Putative response regulator in two-component regulatory system with ZraS, regulates zraP expression (EBP family) OS=Pseudomonas fluorescens (strain SBW25) GN=PFLU_5237 PE=4 SV=1	0.733	0.556
Putative acyl-CoA dehydrogenase OS=Pseudomonas fluorescens (strain SBW25) GN=PFLU_3889 PE=3 SV=1	0.733	1.212
Coenzyme A biosynthesis bifunctional protein OS=Pseudomonas fluorescens (strain SBW25) GN=coaBC PE=4 SV=1	0.732	1.278
Hemin ABC transporter, ATP-binding protein OS=Pseudomonas fluorescens (strain SBW25) GN=PFLU_5227 PE=3 SV=1	0.732	1.076
Putative elongation facotr/GTP-binding protein TypA/BipA OS=Pseudomonas fluorescens (strain SBW25) GN=typA PE=4 SV=1	0.73	0.719
NH(3)-dependent NAD(+) synthetase 1 OS=Pseudomonas fluorescens (strain SBW25) GN=nadE PE=3 SV=1	0.73	0.444
Thiamine-phosphate synthase OS=Pseudomonas fluorescens (strain SBW25) GN=thiE PE=3 SV=1	0.73	0.274
Probable malate:quinone oxidoreductase 1 OS=Pseudomonas fluorescens (strain SBW25) GN=mqo PE=3 SV=1	0.728	1.298
Histidinol dehydrogenase 1 OS=Pseudomonas fluorescens (strain SBW25) GN=hisD PE=3 SV=1	0.728	0.721
Putative thioredoxin OS=Pseudomonas fluorescens (strain SBW25) GN=PFLU_5477 PE=4 SV=1	0.727	0.485
ATP-dependent Clp protease ATP-binding subunit ClpA OS=Pseudomonas fluorescens (strain SBW25) GN=PFLU_3805 PE=3 SV=1	0.726	0.911
Riboflavin biosynthesis protein RibD [includes: diaminohydroxyphosphoribosylaminopyrimidine deaminase; 5-amino-6-(5-phosphoribosylamino)uracil reductase] OS=Pseudomonas fluorescens (strain SBW25) GN=ribD PE=4 SV=1	0.724	0.947
Protein RecA OS=Pseudomonas fluorescens (strain SBW25) GN=recA PE=3 SV=1	0.722	0.761
Putative LysR-family regulatory protein OS=Pseudomonas fluorescens (strain SBW25) GN=PFLU_2014 PE=4 SV=1	0.721	1.257
DNA mismatch repair protein MutL OS=Pseudomonas fluorescens (strain SBW25) GN=mutL PE=3 SV=1	0.713	0.908
Putative acyl-CoA dehydrogenase OS=Pseudomonas fluorescens (strain SBW25) GN=PFLU_0115 PE=3 SV=1	0.712	1.276
ADP-dependent (S)-NAD(P)H-hydrate dehydratase OS=Pseudomonas fluorescens (strain SBW25) GN=nnrD PE=3 SV=1	0.712	0.746
Ribosomal RNA small subunit methyltransferase H OS=Pseudomonas fluorescens (strain SBW25) GN=rsmH PE=3 SV=1	0.711	0.91
Peptide chain release factor 2 OS=Pseudomonas fluorescens (strain Pf-5 / ATCC BAA-477) GN=prfB PE=3 SV=2	0.711	0.332
Arginine/ornithine ABC transport system, ATP-binding protein OS=Pseudomonas fluorescens (strain SBW25) GN=aotP PE=3 SV=1	0.711	1.567
UPF0250 protein PFLU_5418 OS=Pseudomonas fluorescens (strain SBW25) GN=PFLU_5418 PE=3 SV=1	0.71	0.495
Putative uncharacterized protein OS=Pseudomonas fluorescens (strain SBW25) GN=PFLU_0049 PE=4 SV=1	0.708	0.419
Putative uncharacterized protein OS=Pseudomonas fluorescens (strain SBW25) GN=PFLU_1597 PE=4 SV=1	0.707	1.163
3-oxoacyl-[acyl-carrier-protein] synthase I OS=Pseudomonas fluorescens (strain SBW25) GN=fabB PE=3 SV=1	0.706	0.773
Tryptophan synthase beta chain OS=Pseudomonas fluorescens (strain SBW25) GN=trpB PE=3 SV=1	0.705	0.763
Putative glutamine synthetase OS=Pseudomonas fluorescens (strain SBW25) GN=PFLU_5849 PE=3 SV=1	0.703	0.616
33 kDa chaperonin OS=Pseudomonas fluorescens (strain SBW25) GN=hslO PE=3 SV=1	0.7	0.497
Dosage-dependent DnaK suppressor protein OS=Pseudomonas fluorescens (strain SBW25) GN=PFLU_5233 PE=4 SV=1	0.699	0.473
Glutathione peroxidase OS=Pseudomonas fluorescens (strain SBW25) GN=PFLU_5166 PE=3 SV=1	0.699	0.526
Putative uncharacterized protein OS=Cellvibrio japonicus (strain Ueda107) GN=CJA_1370 PE=4 SV=1	0.698	0.724
KHG/KDPG aldolase OS=Pseudomonas fluorescens (strain SBW25) GN=PFLU_4836 PE=4 SV=1	0.697	0.483
Histidine ammonia-lyase OS=Pseudomonas fluorescens (strain SBW25) GN=hutH PE=3 SV=2	0.696	1.004
Putative uncharacterized protein OS=Pseudomonas fluorescens (strain SBW25) GN=PFLU_0923 PE=4 SV=1	0.693	1.178
Putative dehydrogenase OS=Pseudomonas fluorescens (strain SBW25) GN=PFLU_2704 PE=4 SV=1	0.689	1.348
Thioredoxin reductase OS=Pseudomonas fluorescens (strain SBW25) GN=PFLU_5162 PE=3 SV=1	0.682	0.703
Phosphate ABC transport system protein OS=Pseudomonas fluorescens (strain SBW25) GN=phoU PE=4 SV=1	0.682	0.788
Putative dehydrogenase OS=Pseudomonas fluorescens (strain SBW25) GN=PFLU_1491 PE=4 SV=1	0.681	1.228
Superoxide dismutase OS=Pseudomonas fluorescens (strain SBW25) GN=PFLU_4855 PE=3 SV=1	0.676	0.608
Putative exported protein OS=Pseudomonas fluorescens (strain SBW25) GN=PFLU_0885 PE=4 SV=1	0.676	0.686
Putative membrane protein OS=Pseudomonas fluorescens (strain SBW25) GN=PFLU_4190 PE=4 SV=1	0.674	0.803
Histidine ammonia-lyase OS=Pseudomonas fluorescens (strain Pf0-1) GN=hutH PE=3 SV=1	0.673	0.912
Amidophosphoribosyltransferase OS=Pseudomonas fluorescens (strain SBW25) GN=PFLU_4183 PE=3 SV=1	0.672	1.146
Phosphoribosylaminoimidazole carboxylase atpase subunit OS=Pseudomonas fluorescens (strain SBW25) GN=purK PE=4 SV=1	0.672	0.586
Putative oxidoreductase OS=Pseudomonas fluorescens (strain SBW25) GN=PFLU_2628 PE=3 SV=1	0.672	0.739
Putative DNA-binding protein OS=Pseudomonas fluorescens (strain SBW25) GN=PFLU_2322 PE=4 SV=1	0.671	0.684
D-alanine--D-alanine ligase 2 OS=Pseudomonas fluorescens (strain SBW25) GN=ddlB PE=3 SV=1	0.666	0.482
Glutamine--tRNA ligase OS=Pseudomonas fluorescens (strain SBW25) GN=glnS PE=3 SV=1	0.665	0.876
Fumarate hydratase class II 1 OS=Pseudomonas fluorescens (strain Pf-5 / ATCC BAA-477) GN=fumC_1 PE=3 SV=1	0.664	1.042
RNA polymerase sigma factor for flagellar regulon FliA OS=Pseudomonas fluorescens (strain SBW25) GN=PFLU_4417 PE=4 SV=1	0.664	0.484
ATP-dependent RNA helicase OS=Pseudomonas fluorescens (strain SBW25) GN=PFLU_4526 PE=3 SV=1	0.663	1.171
Methylmalonate-semialdehyde dehydrogenase OS=Pseudomonas fluorescens (strain SBW25) GN=mmsA PE=3 SV=1	0.661	0.994
Putative uncharacterized protein OS=Pseudomonas fluorescens (strain SBW25) GN=PFLU_6019 PE=4 SV=1	0.66	0.522
Transcriptional regulatory protein OS=Pseudomonas fluorescens (strain SBW25) GN=algQ PE=3 SV=1	0.66	0.528
High-affinity branched-chain amino acid ABC transport system, ATP-binding protein OS=Pseudomonas fluorescens (strain SBW25) GN=livF1 PE=3 SV=1	0.658	1.264
Chemotaxis protein CheW OS=Pseudomonas fluorescens (strain SBW25) GN=PFLU_4407 PE=4 SV=1	0.658	0.666
Putative regulatory protein OS=Pseudomonas fluorescens (strain SBW25) GN=PFLU_2398 PE=4 SV=1	0.658	0.591
Putative uncharacterized protein OS=Pseudomonas fluorescens (strain SBW25) GN=PFLU_0754 PE=4 SV=1	0.657	0.76
Leucine--tRNA ligase OS=Pseudomonas fluorescens (strain SBW25) GN=leuS PE=3 SV=1	0.656	0.957
Glyceraldehyde-3-phosphate dehydrogenase OS=Pseudomonas fluorescens (strain SBW25) GN=gap PE=3 SV=1	0.654	1.143
Putative ATP-dependent RNA helicase OS=Pseudomonas fluorescens (strain SBW25) GN=rhlE1 PE=3 SV=1	0.654	1.445
Probable succinyl-CoA:3-ketoacid-coenzyme A transferase subunit A OS=Pseudomonas fluorescens (strain SBW25) GN=scoA PE=4 SV=1	0.652	0.645
Putative uncharacterized protein OS=Pseudomonas fluorescens (strain SBW25) GN=PFLU_1188 PE=4 SV=1	0.652	0.372
Fumarate hydratase class II 1 OS=Pseudomonas fluorescens (strain SBW25) GN=fumC1 PE=3 SV=1	0.651	0.872
Major cold shock protein OS=Pseudomonas fluorescens (strain SBW25) GN=cspA2 PE=3 SV=1	0.651	0.361
Phosphomethylpyrimidine synthase OS=Pseudomonas fluorescens (strain SBW25) GN=thiC PE=3 SV=1	0.651	0.971
Arginine biosynthesis bifunctional protein ArgJ OS=Pseudomonas fluorescens (strain SBW25) GN=argJ PE=3 SV=1	0.65	0.596
Diaminopimelate epimerase 2 OS=Pseudomonas fluorescens (strain SBW25) GN=dapF PE=3 SV=1	0.649	0.928
Aspartokinase OS=Pseudomonas fluorescens (strain SBW25) GN=PFLU_4747 PE=3 SV=1	0.647	0.545
Putative uncharacterized protein OS=Pseudomonas fluorescens (strain SBW25) GN=PFLU_2871 PE=4 SV=1	0.647	0.553
3-oxoacyl-[acyl-carrier protein] reductase OS=Pseudomonas fluorescens (strain SBW25) GN=PFLU_3194 PE=3 SV=1	0.643	1.316
Arabinose 5-phosphate isomerase OS=Pseudomonas fluorescens (strain SBW25) GN=kdsD PE=3 SV=1	0.642	0.506
Cysteine synthase OS=Pseudomonas fluorescens (strain SBW25) GN=cysK PE=3 SV=1	0.641	0.551
DNA polymerase III subunit beta OS=Pseudomonas fluorescens (strain SBW25) GN=dnaN PE=3 SV=1	0.64	0.691
Putative dehydrogenase OS=Pseudomonas fluorescens (strain SBW25) GN=PFLU_2093 PE=3 SV=1	0.639	0.632
Putative uncharacterized protein OS=Pseudomonas fluorescens (strain SBW25) GN=PFLU_1893 PE=4 SV=1	0.636	0.97
Putative ferric alcaligin siderophore receptor OS=Pseudomonas fluorescens (strain SBW25) GN=PFLU_3378 PE=3 SV=1	0.635	0.955
Putative enoyl-CoA hydratase OS=Pseudomonas fluorescens (strain SBW25) GN=PFLU_4657 PE=4 SV=1	0.634	0.499
Putative chromosome partitioning protein OS=Pseudomonas fluorescens (strain SBW25) GN=parA PE=4 SV=1	0.631	0.734
UDP-N-acetylmuramate--L-alanine ligase OS=Pseudomonas fluorescens (strain SBW25) GN=murC PE=3 SV=1	0.628	0.833
Succinyl-diaminopimelate desuccinylase OS=Pseudomonas fluorescens (strain SBW25) GN=dapE PE=3 SV=1	0.628	0.568
Carbonic anhydrase OS=Pseudomonas fluorescens (strain SBW25) GN=cynT2 PE=3 SV=1	0.627	0.526
Adrenodoxin family ferredoxin OS=Pseudomonas fluorescens (strain SBW25) GN=PFLU_5063 PE=4 SV=1	0.623	0.489
Putative FAD-binding oxidase OS=Pseudomonas fluorescens (strain SBW25) GN=PFLU_3195 PE=4 SV=1	0.621	1.637
Putative uncharacterized protein OS=Pseudomonas fluorescens (strain SBW25) GN=PFLU_1703 PE=4 SV=1	0.62	0.393
Putative lipoprotein OS=Pseudomonas fluorescens (strain SBW25) GN=PFLU_1236 PE=3 SV=1	0.619	1.233
Phosphoribosylformylglycinamidine cyclo-ligase OS=Pseudomonas fluorescens (strain SBW25) GN=purM PE=3 SV=1	0.617	0.442
Inositol 2-dehydrogenase OS=Pseudomonas fluorescens (strain SBW25) GN=iolG PE=3 SV=1	0.617	0.69
Serine hydroxymethyltransferase 1 OS=Pseudomonas fluorescens (strain SBW25) GN=glyA PE=3 SV=1	0.616	0.498
Putative transport-related membrane protein OS=Pseudomonas fluorescens (strain SBW25) GN=PFLU_4910 PE=3 SV=1	0.614	0.682
Putative dehydrogenase OS=Pseudomonas fluorescens (strain SBW25) GN=PFLU_1664 PE=4 SV=1	0.608	1.006
Queuine tRNA-ribosyltransferase OS=Pseudomonas fluorescens (strain SBW25) GN=tgt PE=3 SV=1	0.608	1.127
Putaive NADH oxidoreductase OS=Pseudomonas fluorescens (strain SBW25) GN=PFLU_1205 PE=4 SV=1	0.607	1.103
Putative aldehyde dehydrogenase OS=Pseudomonas fluorescens (strain SBW25) GN=PFLU_2370 PE=4 SV=1	0.607	0.572
Putative exported protein OS=Pseudomonas fluorescens (strain SBW25) GN=PFLU_4906 PE=4 SV=1	0.605	0.434
Osmotically inducible protein c OS=Pseudomonas fluorescens (strain SBW25) GN=osmC PE=4 SV=1	0.604	0.484
Putative carboxymethylenebutenolidase OS=Pseudomonas fluorescens (strain SBW25) GN=PFLU_3464 PE=4 SV=1	0.604	0.483
Major cold shock protein OS=Pseudomonas fluorescens (strain SBW25) GN=cspA3 PE=3 SV=1	0.603	0.336
Putative uncharacterized protein OS=Pseudomonas fluorescens (strain SBW25) GN=PFLU_2156 PE=4 SV=1	0.603	0.511
Isocitrate dehydrogenase [NADP] OS=Pseudomonas fluorescens (strain SBW25) GN=PFLU_3808 PE=3 SV=1	0.602	0.592
Inorganic pyrophosphatase 2 OS=Pseudomonas fluorescens (strain SBW25) GN=ppa PE=3 SV=1	0.602	0.421
3-phosphoshikimate 1-carboxyvinyltransferase 2 OS=Pseudomonas fluorescens (strain SBW25) GN=aroA2 PE=3 SV=1	0.602	0.373
Proline--tRNA ligase OS=Pseudomonas fluorescens (strain SBW25) GN=proS PE=3 SV=1	0.598	1.176
HTH-type transcriptional regulator OS=Pseudomonas fluorescens (strain SBW25) GN=cysB PE=4 SV=1	0.585	1.072
Putative uncharacterized protein OS=Pseudomonas fluorescens (strain SBW25) GN=PFLU_1551 PE=4 SV=1	0.585	0.384
Putative TonB-dependent outer membrane receptor OS=Pseudomonas fluorescens (strain SBW25) GN=PFLU_3218 PE=3 SV=1	0.584	0.927
Putative uncharacterized protein OS=Pseudomonas fluorescens (strain SBW25) GN=PFLU_2652 PE=4 SV=1	0.583	0.449
Ferric uptake regulation protein OS=Pseudomonas fluorescens (strain SBW25) GN=fur PE=4 SV=1	0.579	0.445
Putative uncharacterized protein OS=Pseudomonas fluorescens (strain SBW25) GN=PFLU_4832 PE=4 SV=1	0.577	0.526
Putative methyl-accepting chemotaxis protein OS=Pseudomonas fluorescens (strain Pf0-1) GN=Pfl01_4382 PE=4 SV=1	0.574	1.083
Cold shock protein OS=Pseudomonas fluorescens (strain SBW25) GN=capB PE=3 SV=1	0.573	0.349
Isocitrate dehydrogenase [NADP] OS=Pseudomonas fluorescens (strain SBW25) GN=PFLU_3809 PE=3 SV=1	0.571	0.585
Chemotaxis histidine kinase OS=Pseudomonas fluorescens (strain SBW25) GN=PFLU_4414 PE=4 SV=1	0.568	0.958
Putative acetyl-CoA synthetase OS=Pseudomonas fluorescens (strain SBW25) GN=PFLU_2290 PE=4 SV=1	0.568	0.737
3-deoxy-D-manno-octulosonate 8-phosphate phosphatase OS=Pseudomonas fluorescens (strain SBW25) GN=kdsC PE=4 SV=1	0.565	0.372
Probable transcriptional regulatory protein PFLU_3909 OS=Pseudomonas fluorescens (strain SBW25) GN=PFLU_3909 PE=3 SV=1	0.565	0.336
Putative oxidoreductase OS=Pseudomonas fluorescens (strain SBW25) GN=PFLU_0251 PE=4 SV=1	0.565	0.972
Type IV pilus response regulator/twitching mobility protein OS=Pseudomonas fluorescens (strain SBW25) GN=pilH PE=4 SV=1	0.564	0.284
Chromosomal replication initiator protein DnaA OS=Pseudomonas fluorescens (strain SBW25) GN=dnaA PE=3 SV=1	0.563	0.979
Dihydroorotase OS=Pseudomonas fluorescens (strain SBW25) GN=pyrC PE=3 SV=1	0.561	1.195
Enolase 1 OS=Pseudomonas fluorescens (strain SBW25) GN=eno1 PE=3 SV=1	0.56	0.419
Putative putative heat shock protein A OS=Pseudomonas fluorescens (strain SBW25) GN=PFLU_4295 PE=3 SV=1	0.56	0.458
5-Methyltetrahydrofolate--homocysteine methyltransferase OS=Pseudomonas fluorescens (strain SBW25) GN=PFLU_2662 PE=3 SV=1	0.558	0.962
Aldehyde dehydrogenase family protein OS=Pseudomonas fluorescens (strain SBW25) GN=PFLU_3299 PE=3 SV=1	0.558	1.336
Putative quinone oxidoreductase OS=Pseudomonas fluorescens (strain SBW25) GN=PFLU_3160 PE=3 SV=1	0.557	0.667
Putative periplasmic protein OS=Pseudomonas fluorescens (strain SBW25) GN=PFLU_3977 PE=4 SV=1	0.556	0.644
Glycerate dehydrogenase OS=Pseudomonas fluorescens (strain SBW25) GN=hprA PE=3 SV=1	0.556	0.622
Putative aldehyde dehydrigenase OS=Pseudomonas fluorescens (strain Pf0-1) GN=acoD PE=3 SV=1	0.555	1.654
Putative hydrolase OS=Pseudomonas fluorescens (strain SBW25) GN=PFLU_4641 PE=4 SV=1	0.554	0.841
Conserved hypothetical membrane protein OS=Pseudomonas fluorescens (strain SBW25) GN=PFLU_1216 PE=4 SV=1	0.553	0.306
Fumarate hydratase class II 3 OS=Pseudomonas fluorescens (strain Pf-5 / ATCC BAA-477) GN=fumC_3 PE=3 SV=1	0.553	0.672
UDP-Nacetylmuramate:l-alanyl-gamma-D-glutamyl-m es o-diaminopimelate ligase OS=Pseudomonas fluorescens (strain SBW25) GN=mpl PE=3 SV=1	0.552	0.898
Putative exodeoxyribonuclease III OS=Pseudomonas fluorescens (strain SBW25) GN=PFLU_5989 PE=4 SV=1	0.55	1.084
Putativ ATP-binding protein OS=Pseudomonas fluorescens (strain SBW25) GN=PFLU_1162 PE=4 SV=1	0.548	0.674
Putative exported protein OS=Pseudomonas fluorescens (strain SBW25) GN=PFLU_6076 PE=4 SV=1	0.546	0.517
UDP-N-acetylmuramoylalanine--D-glutamate ligase OS=Pseudomonas fluorescens (strain SBW25) GN=murD PE=3 SV=1	0.546	0.677
Diaminopimelate decarboxylase OS=Pseudomonas fluorescens (strain SBW25) GN=lysA PE=3 SV=1	0.546	0.721
Putative uncharacterized protein OS=Pseudomonas fluorescens (strain SBW25) GN=PFLU_1547 PE=4 SV=1	0.546	1.075
Putative uncharacterized protein OS=Pseudomonas fluorescens (strain SBW25) GN=PFLU_4689 PE=4 SV=1	0.544	0.45
Glycerol kinase OS=Pseudomonas fluorescens (strain SBW25) GN=glpK PE=3 SV=1	0.544	1.092
Lon protease OS=Pseudomonas fluorescens (strain SBW25) GN=PFLU_3927 PE=3 SV=1	0.537	1.034
Putative exported protein OS=Pseudomonas fluorescens (strain SBW25) GN=PFLU_0924 PE=4 SV=1	0.536	0.775
Fatty acid oxidation complex subunit alpha OS=Pseudomonas fluorescens (strain SBW25) GN=fadB PE=3 SV=1	0.535	1.21
Putative oxidoreductase OS=Pseudomonas fluorescens (strain SBW25) GN=PFLU_4179 PE=4 SV=1	0.535	0.979
Putative uncharacterized protein OS=Pseudomonas fluorescens (strain SBW25) GN=PFLU_0623 PE=4 SV=1	0.534	0.665
Arginine N-succinyltransferase OS=Pseudomonas fluorescens (strain SBW25) GN=PFLU_4755 PE=4 SV=1	0.534	1.229
Outer membrane protein, oprE3 OS=Pseudomonas fluorescens (strain SBW25) GN=oprQ PE=4 SV=1	0.532	0.921
Site-determining protein OS=Pseudomonas fluorescens (strain SBW25) GN=PFLU_4370 PE=3 SV=1	0.532	0.424
CTP synthase OS=Pseudomonas fluorescens (strain SBW25) GN=pyrG PE=3 SV=1	0.531	1.171
Putative uncharacterized protein OS=Pseudomonas fluorescens (strain SBW25) GN=PFLU_5436 PE=4 SV=1	0.531	0.526
UPF0042 nucleotide-binding protein PFLU_0879 OS=Pseudomonas fluorescens (strain SBW25) GN=PFLU_0879 PE=3 SV=1	0.53	0.914
NADP(H)-dependt aldo-keto reductase OS=Pseudomonas fluorescens (strain SBW25) GN=tas PE=4 SV=1	0.528	0.482
Arginine deiminase OS=Pseudomonas fluorescens (strain SBW25) GN=arcA PE=3 SV=1	0.526	0.932
Putative cell envelope protein OS=Pseudomonas fluorescens (strain SBW25) GN=PFLU_3015 PE=4 SV=1	0.526	1.705
Putative uncharacterized protein OS=Pseudomonas fluorescens (strain SBW25) GN=PFLU_1037 PE=4 SV=1	0.525	0.46
ATP phosphoribosyltransferase regulatory subunit OS=Pseudomonas fluorescens (strain SBW25) GN=hisZ PE=3 SV=1	0.524	0.685
Uncharacterized protein OS=Pseudomonas fluorescens (strain Pf-5 / ATCC BAA-477) GN=PFL_5115 PE=4 SV=2	0.523	0.779
Tail-specific protease OS=Pseudomonas fluorescens (strain Pf0-1) GN=Pfl01_1679 PE=3 SV=1	0.523	0.291
Uroporphyrinogen decarboxylase OS=Pseudomonas fluorescens (strain SBW25) GN=hemE PE=3 SV=1	0.52	0.735
Elongation factor Tu OS=Pseudomonas fluorescens (strain SBW25) GN=tuf PE=3 SV=1	0.518	0.507
Putative hydrolase OS=Pseudomonas fluorescens (strain SBW25) GN=PFLU_5827 PE=4 SV=1	0.518	0.399
Sulfate adenylyltransferase subunit 1 OS=Pseudomonas fluorescens (strain SBW25) GN=cysN PE=3 SV=1	0.517	1.163
Aspartate carbamoyltransferase OS=Pseudomonas fluorescens (strain SBW25) GN=pyrB PE=3 SV=1	0.517	1.126
DNA topoisomerase IV, B subunit OS=Pseudomonas fluorescens (strain Pf-5 / ATCC BAA-477) GN=parE PE=3 SV=1	0.517	1.206
Rod shape-determining protein OS=Pseudomonas fluorescens (strain SBW25) GN=mreB PE=4 SV=1	0.515	0.544
Putative exported protein OS=Pseudomonas fluorescens (strain SBW25) GN=PFLU_5280 PE=4 SV=1	0.514	0.918
UPF0234 protein Pfl01_4421 OS=Pseudomonas fluorescens (strain Pf0-1) GN=Pfl01_4421 PE=3 SV=1	0.514	0.458
Putative 3-oxoacyl-(Acyl-carrier-protein) synthase III OS=Pseudomonas fluorescens (strain SBW25) GN=PFLU_1666 PE=3 SV=1	0.514	0.571
UTP--glucose-1-phosphate uridylyltransferase OS=Pseudomonas fluorescens (strain SBW25) GN=PFLU_2985 PE=4 SV=1	0.513	0.415
Topoisomerase IV subunit A OS=Pseudomonas fluorescens (strain SBW25) GN=parC PE=4 SV=1	0.512	0.938
Histidine--tRNA ligase OS=Pseudomonas fluorescens (strain SBW25) GN=hisS PE=3 SV=1	0.51	1.167
Putative MCP-type signal transduction protein OS=Pseudomonas fluorescens (strain SBW25) GN=PFLU_3106 PE=4 SV=1	0.509	1.061
NADH dehydrogenase I chain F OS=Pseudomonas fluorescens (strain SBW25) GN=PFLU_3822 PE=4 SV=1	0.509	1.188
Putative uncharacterized protein OS=Pseudomonas fluorescens (strain SBW25) GN=PFLU_1158 PE=4 SV=1	0.509	0.403
Putative aerotaxis sensor receptor OS=Pseudomonas fluorescens (strain SBW25) GN=PFLU_4551 PE=4 SV=1	0.508	1.176
Aconitate hydratase 1 OS=Pseudomonas fluorescens (strain SBW25) GN=acnA PE=4 SV=1	0.508	1.302
Chaperone protein HscA homolog OS=Pseudomonas fluorescens (strain SBW25) GN=hscA PE=3 SV=1	0.507	0.384
Protein translocase subunit SecA OS=Pseudomonas fluorescens (strain Pf-5 / ATCC BAA-477) GN=secA PE=3 SV=1	0.506	1.328
Putative uncharacterized protein OS=Pseudomonas fluorescens (strain SBW25) GN=PFLU_4972 PE=4 SV=1	0.506	0.544
Putative reductase PFLU_1621 OS=Pseudomonas fluorescens (strain SBW25) GN=PFLU_1621 PE=3 SV=1	0.504	0.326
N-succinylarginine dihydrolase OS=Pseudomonas fluorescens (strain SBW25) GN=astB PE=3 SV=1	0.504	0.525
Elongation factor G OS=Pseudomonas fluorescens (strain SBW25) GN=fusA PE=3 SV=1	0.503	0.546
50S ribosomal protein L3 glutamine methyltransferase OS=Pseudomonas fluorescens (strain SBW25) GN=prmB PE=3 SV=1	0.503	1.779
Methylmalonate-semialdehyde dehydrogenase OS=Pseudomonas fluorescens (strain SBW25) GN=PFLU_5203 PE=3 SV=1	0.5	1.227
Probable lipid kinase YegS-like OS=Pseudomonas fluorescens (strain SBW25) GN=PFLU_4405 PE=3 SV=1	0.5	0.508
Putative arsenate reductase OS=Pseudomonas fluorescens (strain SBW25) GN=PFLU_3782 PE=4 SV=1	0.499	0.63
UPF0229 protein PFLU_5583 OS=Pseudomonas fluorescens (strain SBW25) GN=PFLU_5583 PE=3 SV=1	0.498	1.049
Elongation factor Tu OS=Pseudomonas fluorescens (strain Pf0-1) GN=tuf1 PE=3 SV=1	0.497	0.531
3-oxoacyl-[acyl-carrier-protein] synthase 2 OS=Pseudomonas fluorescens (strain SBW25) GN=PFLU_4703 PE=3 SV=1	0.497	0.555
Putative aldehyde dehydrigenase OS=Pseudomonas fluorescens (strain SBW25) GN=PFLU_5441 PE=3 SV=1	0.495	1.402
Adenylosuccinate lyase OS=Pseudomonas fluorescens (strain SBW25) GN=PFLU_3813 PE=4 SV=1	0.495	1.223
Acetylornithine aminotransferase 2 OS=Pseudomonas fluorescens (strain SBW25) GN=argD2 PE=3 SV=1	0.494	0.618
NADH-quinone oxidoreductase OS=Pseudomonas fluorescens (strain SBW25) GN=PFLU_3823 PE=3 SV=1	0.493	1.023
Putative uncharacterized protein OS=Pseudomonas fluorescens (strain SBW25) GN=PFLU_1582 PE=4 SV=1	0.492	0.314
Putative uncharacterized protein OS=Pseudomonas fluorescens (strain SBW25) GN=PFLU_5479 PE=4 SV=1	0.492	0.282
Putative NADP-dependent malic enzyme OS=Pseudomonas fluorescens (strain SBW25) GN=PFLU_0405 PE=3 SV=1	0.491	0.45
Transcription elongation factor GreA 2 OS=Pseudomonas fluorescens (strain SBW25) GN=greA2 PE=3 SV=1	0.491	0.418
Protein translocase subunit SecA OS=Pseudomonas fluorescens (strain SBW25) GN=secA PE=3 SV=1	0.49	1.262
UPF0234 protein PFLU_4927 OS=Pseudomonas fluorescens (strain SBW25) GN=PFLU_4927 PE=3 SV=1	0.49	0.502
Haem utilisation protein OS=Pseudomonas fluorescens (strain SBW25) GN=PFLU_4969 PE=4 SV=1	0.49	0.361
Pyrroline-5-carboxylate reductase OS=Pseudomonas fluorescens (strain SBW25) GN=PFLU_5764 PE=3 SV=1	0.489	0.481
Putative ferritin DPS-family DNA binding protein OS=Pseudomonas fluorescens (strain SBW25) GN=PFLU_4920 PE=3 SV=1	0.488	0.606
Putative uncharacterized protein OS=Pseudomonas fluorescens (strain SBW25) GN=PFLU_4377 PE=4 SV=1	0.488	0.339
Lon protease OS=Pseudomonas fluorescens (strain SBW25) GN=lon PE=3 SV=1	0.487	1.02
Putative ATP-dependent protease OS=Pseudomonas fluorescens (strain SBW25) GN=PFLU_5321 PE=4 SV=1	0.486	1.22
O-succinylhomoserine sulfhydrylase OS=Pseudomonas fluorescens (strain SBW25) GN=PFLU_4182 PE=3 SV=1	0.486	0.811
Putative ABC-type amino-acid transporter periplasmic solute-binding protein OS=Pseudomonas fluorescens (strain SBW25) GN=PFLU_2617 PE=4 SV=1	0.486	0.518
Putative lipoprotein OS=Pseudomonas fluorescens (strain SBW25) GN=PFLU_1478 PE=4 SV=1	0.482	0.617
Putative uncharacterized protein OS=Pseudomonas fluorescens (strain SBW25) GN=PFLU_4598 PE=4 SV=1	0.482	0.279
Aspartate aminotransferase OS=Pseudomonas fluorescens (strain SBW25) GN=PFLU_4460 PE=4 SV=1	0.482	0.438
L-arabinose-binding periplasmic protein OS=Pseudomonas fluorescens (strain SBW25) GN=PFLU_4684 PE=4 SV=1	0.477	0.34
Threonine dehydratase OS=Pseudomonas fluorescens (strain SBW25) GN=ilvA PE=4 SV=1	0.477	1.232
Alanine--tRNA ligase OS=Pseudomonas fluorescens (strain SBW25) GN=alaS PE=3 SV=1	0.475	0.901
Carbamoyl-phosphate synthase large chain OS=Pseudomonas fluorescens (strain SBW25) GN=carB PE=3 SV=1	0.472	1.231
Putative ABC transport system, substrate-binding protein OS=Pseudomonas fluorescens (strain SBW25) GN=PFLU_2041 PE=4 SV=1	0.472	0.419
Putative thioesterase OS=Pseudomonas fluorescens (strain SBW25) GN=PFLU_1844 PE=4 SV=1	0.467	0.653
Glutamate 5-kinase OS=Pseudomonas fluorescens (strain SBW25) GN=proB PE=3 SV=1	0.467	0.768
Putative uncharacterized protein OS=Pseudomonas fluorescens (strain SBW25) GN=PFLU_5573 PE=4 SV=1	0.467	0.295
Putative uncharacterized protein OS=Pseudomonas fluorescens (strain SBW25) GN=PFLU_3177 PE=4 SV=1	0.466	0.34
Putative TonB-dependent receptor OS=Pseudomonas fluorescens (strain SBW25) GN=PFLU_1087 PE=3 SV=1	0.464	0.238
Putative secreted amidase OS=Pseudomonas fluorescens (strain SBW25) GN=PFLU_3453 PE=4 SV=1	0.461	0.511
Phosphoribosylglycinamide formyltransferase 2 OS=Pseudomonas fluorescens (strain SBW25) GN=purT PE=3 SV=1	0.461	0.77
Putative uncharacterized protein OS=Pseudomonas fluorescens (strain SBW25) GN=PFLU_5173 PE=4 SV=1	0.461	0.4
Putative carbohydrate kinase OS=Pseudomonas fluorescens (strain SBW25) GN=PFLU_2575 PE=4 SV=1	0.461	0.673
Acyl carrier protein OS=Pseudomonas fluorescens (strain SBW25) GN=acpP PE=3 SV=1	0.458	0.423
Glycine cleavage system H protein 2 OS=Pseudomonas fluorescens (strain SBW25) GN=gcvH PE=3 SV=1	0.458	0.268
DNA-binding response regulator OS=Pseudomonas fluorescens (strain SBW25) GN=ompR PE=4 SV=1	0.458	0.381
LysR family regulatory protein OS=Pseudomonas fluorescens (strain SBW25) GN=PFLU_3885 PE=4 SV=1	0.458	1.635
Citrate synthase OS=Pseudomonas fluorescens (strain SBW25) GN=PFLU_4631 PE=3 SV=1	0.457	0.721
Putative uncharacterized protein OS=Pseudomonas fluorescens (strain SBW25) GN=PFLU_4738 PE=4 SV=1	0.457	0.799
Putative regulatory protein OS=Pseudomonas fluorescens (strain SBW25) GN=PFLU_1195 PE=4 SV=1	0.457	0.426
Putative dipeptidase OS=Pseudomonas fluorescens (strain SBW25) GN=PFLU_2550 PE=4 SV=1	0.456	0.995
Electron transfer flavoprotein alpha-subunit OS=Pseudomonas fluorescens (strain SBW25) GN=PFLU_4676 PE=4 SV=1	0.455	0.392
Putative 4-hydroxyphenylpyruvate dioxygenase OS=Pseudomonas fluorescens (strain SBW25) GN=PFLU_2997 PE=3 SV=1	0.454	0.565
Soluble pyridine nucleotide transhydrogenase OS=Pseudomonas fluorescens (strain SBW25) GN=sthA PE=3 SV=1	0.454	1.06
Peptidyl-prolyl cis-trans isomerase OS=Pseudomonas fluorescens (strain SBW25) GN=PFLU_3925 PE=4 SV=1	0.453	0.849
Putative aminopeptidase N OS=Pseudomonas fluorescens (strain SBW25) GN=PFLU_2681 PE=4 SV=1	0.452	0.818
Putative uncharacterized protein OS=Pseudomonas fluorescens (strain SBW25) GN=PFLU_1737 PE=4 SV=1	0.45	1.105
UDP-N-acetylmuramoyl-tripeptide--D-alanyl-D-alanine ligase OS=Pseudomonas fluorescens (strain SBW25) GN=murF PE=3 SV=1	0.449	0.443
Cell division protein ZipA homolog OS=Pseudomonas fluorescens (strain SBW25) GN=zipA PE=3 SV=1	0.449	0.607
Ribosome-recycling factor OS=Pseudomonas fluorescens (strain SBW25) GN=frr PE=3 SV=1	0.448	0.314
Glutathione reductase OS=Pseudomonas fluorescens (strain SBW25) GN=PFLU_2986 PE=3 SV=1	0.448	0.466
Alginate biosynthesis transcriptional regulatory protein OS=Pseudomonas fluorescens (strain SBW25) GN=algB PE=4 SV=1	0.447	0.627
Trans-aconitate 2-methyltransferase OS=Pseudomonas fluorescens (strain SBW25) GN=tam PE=4 SV=1	0.447	0.382
Phosphoserine aminotransferase OS=Pseudomonas fluorescens (strain SBW25) GN=serC PE=3 SV=1	0.445	0.502
Peptidyl-prolyl cis-trans isomerase OS=Pseudomonas fluorescens (strain SBW25) GN=PFLU_3873 PE=3 SV=1	0.445	0.248
Putative dehydrogenase OS=Pseudomonas fluorescens (strain SBW25) GN=PFLU_0663 PE=4 SV=1	0.443	0.333
Putative uncharacterized protein OS=Pseudomonas fluorescens (strain SBW25) GN=PFLU_4803 PE=4 SV=1	0.443	0.488
Two-component system, response regulator OS=Pseudomonas fluorescens (strain SBW25) GN=gacA PE=4 SV=1	0.442	0.628
Pyruvate dehydrogenase [cytochrome] OS=Pseudomonas fluorescens (strain SBW25) GN=PFLU_2653 PE=3 SV=1	0.441	1.222
Glycine--tRNA ligase beta subunit OS=Pseudomonas fluorescens (strain SBW25) GN=glyS PE=3 SV=1	0.44	1.04
Putative ATP-dependent RNA helicase OS=Pseudomonas fluorescens (strain SBW25) GN=rhlE2 PE=3 SV=1	0.44	0.847
Phosphoenolpyruvate-protein phosphotransferase OS=Pseudomonas fluorescens (strain SBW25) GN=ptsP PE=3 SV=1	0.438	0.936
GTP cyclohydrolase-2 OS=Pseudomonas fluorescens (strain SBW25) GN=ribA PE=3 SV=1	0.437	0.361
Putative uncharacterized protein OS=Pseudomonas fluorescens (strain SBW25) GN=PFLU_2888 PE=4 SV=1	0.434	0.44
Peptidyl-prolyl cis-trans isomerase OS=Pseudomonas fluorescens (strain SBW25) GN=PFLU_2635 PE=4 SV=1	0.43	0.219
Urocanate hydratase OS=Pseudomonas fluorescens (strain SBW25) GN=hutU PE=3 SV=1	0.43	0.928
Dihydrodipicolinate synthase 1 OS=Pseudomonas fluorescens (strain SBW25) GN=dapA PE=3 SV=1	0.428	0.354
UPF0345 protein PFLU_4399 OS=Pseudomonas fluorescens (strain SBW25) GN=PFLU_4399 PE=3 SV=1	0.428	0.31
Electron transfer flavoprotein beta-subunit OS=Pseudomonas fluorescens (strain SBW25) GN=PFLU_4677 PE=4 SV=1	0.427	0.39
Chaperone OS=Pseudomonas fluorescens (strain SBW25) GN=clpB2 PE=4 SV=1	0.427	0.989
Phenylalanine--tRNA ligase beta subunit OS=Pseudomonas fluorescens (strain SBW25) GN=pheT PE=3 SV=1	0.427	1.469
Phosphoenolpyruvate synthase OS=Pseudomonas fluorescens (strain SBW25) GN=PFLU_4620 PE=3 SV=1	0.425	0.923
Lactoylglutathione lyase OS=Pseudomonas fluorescens (strain SBW25) GN=PFLU_2991 PE=4 SV=1	0.425	0.34
Probable thiol peroxidase OS=Pseudomonas fluorescens (strain SBW25) GN=tpx PE=3 SV=1	0.424	0.29
Putative fatty acid transport system, membrane protein OS=Pseudomonas fluorescens (strain SBW25) GN=PFLU_4477 PE=4 SV=1	0.423	1.134
Putative uncharacterized protein OS=Pseudomonas fluorescens (strain SBW25) GN=PFLU_2136 PE=4 SV=1	0.423	1.034
Putative 3-oxoacyl-[acyl-carrier-protein] synthase III OS=Pseudomonas fluorescens (strain SBW25) GN=PFLU_1663 PE=3 SV=1	0.422	0.614
Putative uncharacterized protein OS=Pseudomonas fluorescens (strain SBW25) GN=PFLU_5768 PE=4 SV=1	0.42	0.525
Putative uncharacterized protein OS=Pseudomonas fluorescens (strain SBW25) GN=PFLU_5950 PE=4 SV=1	0.419	0.287
Aminomethyltransferase OS=Pseudomonas fluorescens (strain SBW25) GN=gcvT PE=3 SV=1	0.418	0.453
Putative uncharacterized protein OS=Pseudomonas fluorescens (strain SBW25) GN=PFLU_5963 PE=4 SV=1	0.418	1.009
Putative magnesium chelatase protein OS=Pseudomonas fluorescens (strain SBW25) GN=PFLU_2671 PE=4 SV=1	0.416	0.382
Putative uncharacterized protein OS=Pseudomonas fluorescens (strain SBW25) GN=PFLU_4879 PE=4 SV=1	0.416	0.427
Putative isoprenoid biosynthesis-related protein (Enhancing lycopene biosynthesis protein 2 (Sigma cross-reacting protein 27a) (Scrp-27a)) OS=Pseudomonas fluorescens (strain SBW25) GN=elbB PE=4 SV=1	0.415	0.346
Phosphoglycerate kinase OS=Pseudomonas fluorescens (strain SBW25) GN=pgk PE=3 SV=1	0.414	0.314
Putative uncharacterized protein OS=Pseudomonas fluorescens (strain SBW25) GN=PFLU_3560 PE=4 SV=1	0.414	0.881
Putative acyl carrier protein OS=Pseudomonas fluorescens (strain SBW25) GN=PFLU_3200 PE=4 SV=1	0.413	0.562
Probable 5-dehydro-4-deoxyglucarate dehydratase 1 OS=Pseudomonas fluorescens (strain SBW25) GN=PFLU_0849 PE=3 SV=1	0.413	0.84
Transaldolase 1 OS=Pseudomonas fluorescens (strain SBW25) GN=talB PE=3 SV=1	0.412	0.333
Biotin carboxylase OS=Pseudomonas fluorescens (strain SBW25) GN=accC PE=4 SV=1	0.412	1.322
Periplasmic beta-glucosidase OS=Pseudomonas fluorescens (strain SBW25) GN=bglX PE=4 SV=1	0.412	1.351
Indole-3-glycerol phosphate synthase OS=Pseudomonas fluorescens (strain SBW25) GN=trpC PE=3 SV=1	0.411	0.293
Putative pterin-4-alpha-carbinolamine dehydratase OS=Pseudomonas fluorescens (strain SBW25) GN=PFLU_4459 PE=3 SV=1	0.411	0.51
Glucosamine--fructose-6-phosphate aminotransferase [isomerizing] OS=Pseudomonas fluorescens (strain SBW25) GN=glmS PE=3 SV=1	0.41	0.692
Peptide methionine sulfoxide reductase MsrA 1 OS=Pseudomonas fluorescens (strain SBW25) GN=msrA PE=3 SV=1	0.409	0.354
Nicotinate-nucleotide pyrophosphorylase OS=Pseudomonas fluorescens (strain SBW25) GN=nadC PE=4 SV=1	0.409	0.509
Putative carbamoyltransferase OS=Pseudomonas fluorescens (strain SBW25) GN=PFLU_0475 PE=4 SV=1	0.408	1.195
Putative aldo/keto reductase OS=Pseudomonas fluorescens (strain SBW25) GN=PFLU_2999 PE=4 SV=1	0.405	0.974
Aminomethyltransferase OS=Pseudomonas fluorescens (strain SBW25) GN=PFLU_4899 PE=3 SV=1	0.404	0.47
Lysine--tRNA ligase OS=Pseudomonas fluorescens (strain SBW25) GN=lysS PE=3 SV=1	0.402	0.973
Aspartate--tRNA ligase OS=Pseudomonas fluorescens (strain SBW25) GN=aspS PE=3 SV=1	0.402	1.086
Putative uncharacterized protein OS=Pseudomonas fluorescens (strain SBW25) GN=PFLU_2570 PE=4 SV=1	0.402	0.318
Putative cyclopropane-fatty-acyl-phospholipid synthase OS=Pseudomonas fluorescens (strain SBW25) GN=PFLU_6097 PE=4 SV=1	0.401	0.75
Imidazole glycerol phosphate synthase subunit HisH OS=Pseudomonas fluorescens (strain SBW25) GN=hisH PE=3 SV=1	0.401	0.331
Putative peptidase OS=Pseudomonas fluorescens (strain SBW25) GN=PFLU_2061 PE=4 SV=1	0.398	0.864
Putative GTP-binding protein OS=Pseudomonas fluorescens (strain SBW25) GN=PFLU_0729 PE=4 SV=1	0.397	0.439
Phage protein OS=Pseudomonas fluorescens (strain SBW25) GN=PFLU_2832 PE=4 SV=1	0.397	0.23
Acetolactate synthase isozyme III large subunit OS=Pseudomonas fluorescens (strain SBW25) GN=PFLU_5220 PE=3 SV=1	0.395	0.964
Dihydroorotase OS=Pseudomonas fluorescens (strain SBW25) GN=pyrC PE=3 SV=1	0.393	0.499
Homogentisate 1,2-dioxygenase OS=Pseudomonas fluorescens (strain SBW25) GN=hmgA PE=3 SV=1	0.392	0.785
Siroheme synthase OS=Pseudomonas fluorescens (strain SBW25) GN=cysG PE=3 SV=1	0.391	1.096
Thioredoxin OS=Pseudomonas fluorescens (strain SBW25) GN=trxA PE=3 SV=1	0.39	0.248
Phosphoribosylaminoimidazole-succinocarboxamide synthase OS=Pseudomonas fluorescens (strain SBW25) GN=purC PE=3 SV=1	0.39	0.402
Putative sulfurylase OS=Pseudomonas fluorescens (strain SBW25) GN=PFLU_4624 PE=4 SV=1	0.39	0.4
Putative uncharacterized protein OS=Pseudomonas fluorescens (strain SBW25) GN=PFLU_0903 PE=4 SV=1	0.39	0.406
Putative betaine aldehyde dehydrogenase OS=Pseudomonas fluorescens (strain SBW25) GN=PFLU_1209 PE=3 SV=1	0.389	1.167
Putative CoA transferase family protein OS=Pseudomonas fluorescens (strain SBW25) GN=PFLU_1416 PE=4 SV=1	0.386	0.674
Acetyl-coenzyme A synthetase 2 OS=Pseudomonas fluorescens (strain SBW25) GN=acsA2 PE=3 SV=1	0.385	0.775
L-lactate dehydrogenase OS=Pseudomonas fluorescens (strain SBW25) GN=PFLU_3611 PE=4 SV=1	0.385	0.902
UDP-3-O-[3-hydroxymyristoyl] N-acetylglucosamine deacetylase OS=Pseudomonas fluorescens (strain SBW25) GN=lpxC PE=3 SV=1	0.384	0.315
Putative uncharacterized protein OS=Pseudomonas fluorescens (strain SBW25) GN=PFLU_0994 PE=4 SV=1	0.384	0.893
Putative ABC transport system, exported protein OS=Pseudomonas fluorescens (strain SBW25) GN=PFLU_0891 PE=4 SV=1	0.384	0.441
2,3-bisphosphoglycerate-independent phosphoglycerate mutase OS=Pseudomonas fluorescens (strain SBW25) GN=gpmI PE=3 SV=1	0.383	0.349
Putative dehydrogenase OS=Pseudomonas fluorescens (strain SBW25) GN=PFLU_0670 PE=3 SV=1	0.381	0.582
Peptide methionine sulfoxide reductase MsrA 3 OS=Pseudomonas fluorescens (strain SBW25) GN=msrA3 PE=3 SV=1	0.381	0.422
Putative 6-phosphogluconolactonase OS=Pseudomonas fluorescens (strain SBW25) GN=PFLU_4837 PE=4 SV=1	0.38	0.421
Outer membrane porin OprD OS=Pseudomonas fluorescens (strain Pf-5 / ATCC BAA-477) GN=oprD PE=4 SV=1	0.38	0.754
Aldehyde dehydrogenase OS=Pseudomonas fluorescens (strain SBW25) GN=PFLU_5788 PE=3 SV=1	0.38	1.062
Putative lipoprotein OS=Pseudomonas fluorescens (strain SBW25) GN=PFLU_0908 PE=4 SV=1	0.379	1.008
Asparagine synthetase OS=Pseudomonas fluorescens (strain SBW25) GN=PFLU_4320 PE=4 SV=1	0.379	0.743
DNA gyrase subunit B OS=Pseudomonas fluorescens (strain SBW25) GN=gyrB PE=3 SV=1	0.375	0.754
Putative quinone oxidoreductase OS=Pseudomonas fluorescens (strain SBW25) GN=PFLU_4231 PE=4 SV=1	0.374	0.663
Putative medium-chain-fatty-acid--CoA ligase OS=Pseudomonas fluorescens (strain SBW25) GN=PFLU_0922 PE=4 SV=1	0.374	0.633
Putative uncharacterized protein OS=Pseudomonas fluorescens (strain SBW25) GN=PFLU_2865 PE=4 SV=1	0.37	0.278
Glutamate-1-semialdehyde 2,1-aminomutase OS=Pseudomonas fluorescens (strain SBW25) GN=hemL PE=3 SV=1	0.369	0.523
Putative ribonuclease E OS=Pseudomonas fluorescens (strain SBW25) GN=rne PE=4 SV=1	0.368	1.086
Exopolyphosphatase OS=Pseudomonas fluorescens (strain SBW25) GN=ppx PE=4 SV=1	0.366	0.944
Adenylate kinase OS=Pseudomonas fluorescens (strain SBW25) GN=adk PE=3 SV=1	0.365	0.305
Branched-chain-amino-acid aminotransferase OS=Pseudomonas fluorescens (strain SBW25) GN=PFLU_3968 PE=3 SV=1	0.365	0.335
Putative alanyl-tRNA synthetase OS=Pseudomonas fluorescens (strain SBW25) GN=PFLU_4627 PE=4 SV=1	0.365	0.31
Malate synthase G OS=Pseudomonas fluorescens (strain SBW25) GN=glcB PE=3 SV=1	0.363	0.43
Homoserine O-acetyltransferase OS=Pseudomonas fluorescens (strain SBW25) GN=metX PE=3 SV=1	0.36	1.414
Putative ATP-binding component of ABC transporter OS=Pseudomonas fluorescens (strain SBW25) GN=PFLU_2584 PE=3 SV=1	0.36	0.689
Phosphotransferase enzyme IIA component OS=Pseudomonas fluorescens (strain SBW25) GN=ptsN PE=4 SV=1	0.357	0.262
Elongation factor P OS=Pseudomonas fluorescens (strain SBW25) GN=efp PE=3 SV=1	0.356	0.285
Putative uncharacterized protein OS=Pseudomonas fluorescens (strain SBW25) GN=PFLU_6006 PE=4 SV=1	0.355	0.611
Glucose-6-phosphate 1-dehydrogenase OS=Pseudomonas fluorescens (strain SBW25) GN=PFLU_2692 PE=3 SV=1	0.355	0.798
Succinylglutamate desuccinylase OS=Pseudomonas fluorescens (strain SBW25) GN=astE PE=3 SV=1	0.354	0.642
Putative uncharacterized protein OS=Pseudomonas fluorescens (strain SBW25) GN=PFLU_2070 PE=4 SV=1	0.354	0.572
Putative uncharacterized protein OS=Pseudomonas fluorescens (strain SBW25) GN=PFLU_5550 PE=4 SV=1	0.353	0.504
Anthranilate synthase component I OS=Pseudomonas fluorescens (strain SBW25) GN=trpE PE=4 SV=1	0.352	0.89
Putative oxidoreductase OS=Pseudomonas fluorescens (strain SBW25) GN=PFLU_4576 PE=4 SV=1	0.352	0.514
Putative HIT domain-containing protein OS=Pseudomonas fluorescens (strain SBW25) GN=PFLU_5553 PE=4 SV=1	0.352	0.278
Superoxide dismutase OS=Pseudomonas fluorescens (strain SBW25) GN=sodA PE=3 SV=1	0.35	0.279
Alcohol dehydrogenase class III OS=Pseudomonas fluorescens (strain SBW25) GN=adhC PE=4 SV=1	0.35	0.361
Amino-acid acetyltransferase OS=Pseudomonas fluorescens (strain SBW25) GN=argA PE=3 SV=1	0.35	1.153
Putative OmpA family lipoprotein OS=Pseudomonas fluorescens (strain SBW25) GN=PFLU_4907 PE=3 SV=1	0.348	0.63
LPS-assembly protein LptD OS=Pseudomonas fluorescens (strain SBW25) GN=lptD PE=3 SV=1	0.347	1.151
Putative hydrolase OS=Pseudomonas fluorescens (strain SBW25) GN=PFLU_1831 PE=4 SV=1	0.346	0.315
Glutamate dehydrogenase OS=Pseudomonas fluorescens (strain SBW25) GN=gdhA PE=3 SV=1	0.345	0.771
Serine acetyltransferase OS=Pseudomonas fluorescens (strain SBW25) GN=srpH PE=4 SV=1	0.34	0.95
Thiol:disulfide interchange protein DsbA OS=Pseudomonas fluorescens (strain SBW25) GN=dsbA PE=3 SV=1	0.34	0.226
UPF0246 protein PFLU_0992 OS=Pseudomonas fluorescens (strain SBW25) GN=PFLU_0992 PE=3 SV=1	0.339	0.665
Glucokinase OS=Pseudomonas fluorescens (strain SBW25) GN=PFLU_4963 PE=3 SV=1	0.339	0.605
Putative family S43 non-peptidase homologue OS=Pseudomonas fluorescens (strain SBW25) GN=PFLU_4925 PE=4 SV=1	0.337	0.965
Putative ABC transport system, exported protein OS=Pseudomonas fluorescens (strain SBW25) GN=PFLU_0376 PE=3 SV=1	0.336	0.319
Phosphoglucosamine mutase OS=Pseudomonas fluorescens (strain SBW25) GN=glmM PE=3 SV=1	0.335	0.592
Glucose-6-phosphate 1-dehydrogenase OS=Pseudomonas fluorescens (strain SBW25) GN=PFLU_4838 PE=3 SV=1	0.335	0.755
High-affinity branched-chain amino acid transport ATP-binding protein OS=Pseudomonas fluorescens (strain SBW25) GN=livG2 PE=3 SV=1	0.334	1.089
Putative uncharacterized protein OS=Pseudomonas fluorescens (strain SBW25) GN=PFLU_5434 PE=4 SV=1	0.334	0.213
Putative uncharacterized protein OS=Pseudomonas fluorescens (strain SBW25) GN=PFLU_4831 PE=4 SV=1	0.334	1.14
Putative putative hemin transport system, substrate-binding protein OS=Pseudomonas fluorescens (strain SBW25) GN=PFLU_5229 PE=4 SV=1	0.333	0.455
Ribonuclease R OS=Pseudomonas fluorescens (strain SBW25) GN=rnr PE=3 SV=1	0.332	0.961
Putative phosphomannomutase/phosphoglucomutase OS=Pseudomonas fluorescens (strain SBW25) GN=PFLU_5986 PE=3 SV=1	0.329	0.307
Putative uncharacterized protein OS=Pseudomonas fluorescens (strain SBW25) GN=PFLU_1909 PE=4 SV=1	0.327	0.63
Putative dehydrogenase OS=Pseudomonas fluorescens (strain SBW25) GN=PFLU_5609 PE=3 SV=1	0.326	0.805
3-isopropylmalate dehydrogenase OS=Pseudomonas fluorescens (strain SBW25) GN=leuB PE=3 SV=1	0.325	0.453
Putative uncharacterized protein OS=Pseudomonas fluorescens (strain SBW25) GN=PFLU_3219 PE=4 SV=1	0.324	0.342
Putative cobalamin biosynthesis-related protein OS=Pseudomonas fluorescens (strain SBW25) GN=PFLU_2669 PE=4 SV=1	0.323	0.333
Putative cell division-related protein OS=Pseudomonas fluorescens (strain SBW25) GN=PFLU_5419 PE=3 SV=1	0.323	0.764
Proline iminopeptidase OS=Pseudomonas fluorescens (strain SBW25) GN=pip PE=3 SV=1	0.322	0.989
Octaprenyl-diphosphate synthase OS=Pseudomonas fluorescens (strain SBW25) GN=PFLU_5172 PE=3 SV=1	0.322	0.381
Threonine--tRNA ligase OS=Pseudomonas fluorescens (strain SBW25) GN=thrS PE=3 SV=1	0.32	1.189
Putative uncharacterized protein OS=Pseudomonas fluorescens (strain SBW25) GN=PFLU_6020 PE=4 SV=1	0.32	0.454
Putative exported protein OS=Pseudomonas fluorescens (strain SBW25) GN=PFLU_3517 PE=4 SV=1	0.314	0.521
3-hydroxydecanoyl-[acyl-carrier-protein] dehydratase OS=Pseudomonas fluorescens (strain SBW25) GN=fabA PE=3 SV=1	0.313	0.404
Pyridoxine/pyridoxamine 5~-phosphate oxidase OS=Pseudomonas fluorescens (strain SBW25) GN=pdxH PE=3 SV=1	0.312	0.376
Aspartate ammonia-lyase OS=Pseudomonas fluorescens (strain SBW25) GN=aspA PE=4 SV=1	0.31	0.801
Putative nitroreductase OS=Pseudomonas fluorescens (strain SBW25) GN=PFLU_1519 PE=4 SV=1	0.309	0.388
Putative sugar ABC transport system, lipoprotein OS=Pseudomonas fluorescens (strain SBW25) GN=PFLU_3117 PE=4 SV=1	0.308	0.283
2-oxoisovalerate dehydrogenase alpha subunit OS=Pseudomonas fluorescens (strain SBW25) GN=PFLU_3964 PE=4 SV=1	0.307	1.129
UDP-N-acetylglucosamine 1-carboxyvinyltransferase OS=Pseudomonas fluorescens (strain SBW25) GN=murA PE=3 SV=1	0.306	0.442
Putative oxidoreductase OS=Pseudomonas fluorescens (strain SBW25) GN=PFLU_3960 PE=4 SV=1	0.306	1.251
Putative sulfurtransferase OS=Pseudomonas fluorescens (strain SBW25) GN=PFLU_5786 PE=4 SV=1	0.305	0.33
Site-determining protein OS=Pseudomonas fluorescens (strain SBW25) GN=PFLU_4418 PE=3 SV=1	0.305	0.508
Phosphoenolpyruvate carboxykinase [ATP] OS=Pseudomonas fluorescens (strain SBW25) GN=pckA PE=3 SV=1	0.302	0.455
Putative aldose 1-epimerase OS=Pseudomonas fluorescens (strain SBW25) GN=PFLU_2375 PE=4 SV=1	0.302	0.301
Phosphoribosylamine--glycine ligase OS=Pseudomonas fluorescens (strain SBW25) GN=purD PE=3 SV=1	0.301	0.441
Glutamate--tRNA ligase OS=Pseudomonas fluorescens (strain SBW25) GN=gltX PE=3 SV=1	0.298	0.64
Putative dehydrogenase OS=Pseudomonas fluorescens (strain SBW25) GN=PFLU_5606 PE=3 SV=1	0.297	0.675
Orotate phosphoribosyltransferase OS=Pseudomonas fluorescens (strain SBW25) GN=pyrE PE=3 SV=1	0.297	0.506
Putative oxidoreductase OS=Pseudomonas fluorescens (strain SBW25) GN=PFLU_5859 PE=4 SV=1	0.295	0.28
3-oxoacyl-[acyl-carrier-protein] synthase 2 OS=Pseudomonas fluorescens (strain SBW25) GN=PFLU_3199 PE=3 SV=1	0.294	0.702
Methionine--tRNA ligase OS=Pseudomonas fluorescens (strain SBW25) GN=metG PE=3 SV=1	0.294	0.868
AMP nucleosidase OS=Pseudomonas fluorescens (strain SBW25) GN=amn PE=4 SV=1	0.29	0.722
Putative ribose transport system, substrate-binding protein OS=Pseudomonas fluorescens (strain SBW25) GN=PFLU_4160 PE=4 SV=1	0.29	0.281
Argininosuccinate lyase OS=Pseudomonas fluorescens (strain SBW25) GN=argH PE=3 SV=1	0.289	0.866
Putative two-component system, response regulator nitrogen regulation protein NR(I) OS=Pseudomonas fluorescens (strain SBW25) GN=PFLU_4443 PE=4 SV=1	0.287	0.75
CheY OS=Cellvibrio japonicus (strain Ueda107) GN=CJA_2140 PE=4 SV=1	0.286	0.291
Putative exported heme receptor protein OS=Pseudomonas fluorescens (strain SBW25) GN=PFLU_4968 PE=3 SV=1	0.285	0.64
Biosynthetic arginine decarboxylase OS=Pseudomonas fluorescens (strain SBW25) GN=speA PE=3 SV=1	0.285	0.714
Protein disulfide isomerase II OS=Pseudomonas fluorescens (strain SBW25) GN=PFLU_5007 PE=4 SV=1	0.285	0.372
Transaldolase 2 OS=Pseudomonas fluorescens (strain SBW25) GN=tal2 PE=3 SV=1	0.284	0.337
Putative phage-related protein OS=Pseudomonas fluorescens (strain SBW25) GN=PFLU_0522 PE=4 SV=1	0.283	0.619
Putative uncharacterized protein OS=Pseudomonas fluorescens (strain SBW25) GN=PFLU_6015 PE=4 SV=1	0.282	0.776
Protein TolB OS=Pseudomonas fluorescens (strain SBW25) GN=tolB PE=3 SV=1	0.281	0.585
Putative hydratase/isomerase protein OS=Pseudomonas fluorescens (strain SBW25) GN=PFLU_1440 PE=4 SV=1	0.279	0.55
1-(5-phosphoribosyl)-5-[(5-phosphoribosylamino)methylideneamino] imidazole-4-carboxamide isomerase OS=Pseudomonas fluorescens (strain SBW25) GN=hisA PE=3 SV=1	0.278	0.309
Chaperone SurA OS=Pseudomonas fluorescens (strain SBW25) GN=surA PE=3 SV=1	0.274	0.322
Putative ABC transport system, substrate-binding protein OS=Pseudomonas fluorescens (strain SBW25) GN=PFLU_2039 PE=4 SV=1	0.269	0.369
DNA-directed RNA polymerase subunit beta OS=Pseudomonas fluorescens (strain SBW25) GN=rpoB PE=3 SV=1	0.268	1.286
Putative uncharacterized protein OS=Pseudomonas fluorescens (strain SBW25) GN=PFLU_4149 PE=4 SV=1	0.267	0.486
Isoleucine--tRNA ligase OS=Pseudomonas fluorescens (strain SBW25) GN=ileS PE=3 SV=1	0.263	0.721
Putrescine ABC transport system, substrate-binding periplasmic protein OS=Pseudomonas fluorescens (strain SBW25) GN=potF2 PE=4 SV=1	0.26	0.359
Putative uncharacterized protein OS=Pseudomonas fluorescens (strain SBW25) GN=PFLU_2551 PE=4 SV=1	0.26	0.621
Putative sugar-binding exported protein OS=Pseudomonas fluorescens (strain SBW25) GN=PFLU_3996 PE=4 SV=1	0.259	0.302
Acetyl-coenzyme A synthetase 1 OS=Pseudomonas fluorescens (strain SBW25) GN=acsA1 PE=3 SV=1	0.256	0.567
Azurin OS=Pseudomonas fluorescens (strain SBW25) GN=azu PE=4 SV=1	0.254	0.403
Triosephosphate isomerase OS=Pseudomonas fluorescens (strain SBW25) GN=tpiA PE=3 SV=1	0.254	0.37
Ferripyoverdine receptor OS=Pseudomonas fluorescens (strain SBW25) GN=fpvA PE=3 SV=1	0.253	0.736
Putative exported protein OS=Pseudomonas fluorescens (strain SBW25) GN=PFLU_1896 PE=4 SV=1	0.253	0.307
Putative exported protein OS=Pseudomonas fluorescens (strain SBW25) GN=PFLU_2914 PE=4 SV=1	0.252	0.233
2-oxoglutarate dehydrogenase E1 component OS=Pseudomonas fluorescens (strain SBW25) GN=sucA PE=4 SV=1	0.249	1.124
Putative glycine betaine/L-proline ABC transport system, substrate-binding protein OS=Pseudomonas fluorescens (strain SBW25) GN=PFLU_5680 PE=4 SV=1	0.248	0.239
Putative uncharacterized protein OS=Pseudomonas fluorescens (strain SBW25) GN=PFLU_4669 PE=4 SV=1	0.248	0.368
Putative glutathione S-transferase OS=Pseudomonas fluorescens (strain SBW25) GN=PFLU_2378 PE=4 SV=1	0.247	0.487
Ribonucleoside-diphosphate reductase OS=Pseudomonas fluorescens (strain SBW25) GN=PFLU_4726 PE=3 SV=1	0.245	0.847
Phosphoribosylformylglycinamidine synthase OS=Pseudomonas fluorescens (strain SBW25) GN=purL PE=3 SV=1	0.244	0.885
Putative outer membrane porin OS=Pseudomonas fluorescens (strain SBW25) GN=PFLU_0824 PE=4 SV=1	0.239	0.84
Putative iron utilisation protein OS=Pseudomonas fluorescens (strain SBW25) GN=PFLU_1089 PE=4 SV=1	0.235	0.285
Putative L-ornithine 5-monooxygenase OS=Pseudomonas fluorescens (strain SBW25) GN=PFLU_3975 PE=4 SV=1	0.234	0.187
Putative uncharacterized protein OS=Pseudomonas fluorescens (strain SBW25) GN=PFLU_5830 PE=4 SV=1	0.232	0.36
Putative uncharacterized protein OS=Pseudomonas fluorescens (strain SBW25) GN=PFLU_1890 PE=4 SV=1	0.231	0.463
Putative hydrolase OS=Pseudomonas fluorescens (strain SBW25) GN=PFLU_5821 PE=4 SV=1	0.229	0.319
Biopolymer transport protein OS=Pseudomonas fluorescens (strain SBW25) GN=exbD PE=3 SV=1	0.225	0.576
Transketolase 1 OS=Pseudomonas fluorescens (strain SBW25) GN=tktA PE=4 SV=1	0.224	0.883
Conserved hypothetical exported protein OS=Pseudomonas fluorescens (strain SBW25) GN=PFLU_0091 PE=4 SV=1	0.223	0.251
Putative amidase OS=Pseudomonas fluorescens (strain SBW25) GN=PFLU_3353 PE=4 SV=1	0.222	0.298
Putative O-acetylserine (Thiol)-lyase OS=Pseudomonas fluorescens (strain SBW25) GN=PFLU_4625 PE=4 SV=1	0.217	0.317
Glycine dehydrogenase [decarboxylating] OS=Pseudomonas fluorescens (strain SBW25) GN=gcvP PE=3 SV=1	0.216	0.773
Bifunctional polymyxin resistance protein ArnA OS=Pseudomonas fluorescens (strain SBW25) GN=arnA PE=3 SV=1	0.216	0.641
DNA gyrase subunit A OS=Pseudomonas fluorescens (strain SBW25) GN=gyrA PE=3 SV=1	0.214	0.74
Dipeptide ABC transport system, substrate-binding protein OS=Pseudomonas fluorescens (strain SBW25) GN=dppA1 PE=4 SV=1	0.212	0.313
Putative uncharacterized protein OS=Pseudomonas fluorescens (strain SBW25) GN=PFLU_1231 PE=4 SV=1	0.212	0.684
Putative peptidase OS=Pseudomonas fluorescens (strain SBW25) GN=PFLU_3649 PE=4 SV=1	0.209	0.393
Putative exported protein OS=Pseudomonas fluorescens (strain SBW25) GN=PFLU_3741 PE=4 SV=1	0.2	0.277
Putative uncharacterized protein OS=Pseudomonas fluorescens (strain SBW25) GN=PFLU_5224 PE=4 SV=1	0.199	0.55
GMP synthase [glutamine-hydrolyzing] OS=Pseudomonas fluorescens (strain SBW25) GN=guaA PE=3 SV=1	0.199	0.778
Phosphorylase OS=Pseudomonas fluorescens (strain SBW25) GN=glgP PE=3 SV=1	0.198	0.488
Putative ABC transport system, substrate-binding protein OS=Pseudomonas fluorescens (strain SBW25) GN=PFLU_1213 PE=4 SV=1	0.198	0.29
Putative diaminobutyrate--2-oxoglutarate aminotransferase OS=Pseudomonas fluorescens (strain SBW25) GN=PFLU_3217 PE=3 SV=1	0.192	0.572
Putative NADP-dependent glyceraldehyde-3-phosphate dehydrogenase OS=Pseudomonas fluorescens (strain SBW25) GN=PFLU_3844 PE=3 SV=1	0.192	0.714
Putative exported protein OS=Pseudomonas fluorescens (strain SBW25) GN=PFLU_0215 PE=4 SV=1	0.185	0.127
Putative amino acid ABC transport system, substrate-binding protein OS=Pseudomonas fluorescens (strain SBW25) GN=PFLU_1000 PE=4 SV=1	0.182	0.233
Putative pyoverdine synthetase F OS=Pseudomonas fluorescens (strain SBW25) GN=PFLU_2547 PE=4 SV=1	0.177	0.207
Putative histidine-binding periplasmic protein OS=Pseudomonas fluorescens (strain SBW25) GN=PFLU_4765 PE=4 SV=1	0.177	0.187
Maltose-binding protein OS=Pseudomonas fluorescens (strain SBW25) GN=PFLU_4846 PE=4 SV=1	0.176	0.288
Putative non-ribosomal peptide synthetase OS=Pseudomonas fluorescens (strain SBW25) GN=PFLU_3224 PE=4 SV=1	0.176	0.358
DNA-directed RNA polymerase subunit beta~ OS=Pseudomonas fluorescens (strain SBW25) GN=rpoC PE=3 SV=1	0.174	1.02
Putative ABC transport system, exported protein OS=Pseudomonas fluorescens (strain SBW25) GN=PFLU_0246 PE=4 SV=1	0.174	0.19
2-methylcitrate dehydratase OS=Pseudomonas fluorescens (strain SBW25) GN=PFLU_4628 PE=4 SV=1	0.173	0.795
Putative rhizopine-binding ABC transporter protein OS=Pseudomonas fluorescens (strain SBW25) GN=PFLU_2583 PE=4 SV=1	0.171	0.179
Threonine synthase OS=Pseudomonas fluorescens (strain SBW25) GN=thrC PE=4 SV=1	0.171	0.671
Putative ATP-binding protein OS=Pseudomonas fluorescens (strain SBW25) GN=PFLU_5083 PE=4 SV=1	0.171	0.872
NAD dependent epimerase/dehydratase OS=Pseudomonas fluorescens (strain SBW25) GN=fnl2 PE=4 SV=1	0.171	0.638
Putative membrane protein OS=Pseudomonas fluorescens (strain SBW25) GN=PFLU_4501 PE=4 SV=1	0.171	0.216
Putative oxidoreductase OS=Pseudomonas fluorescens (strain SBW25) GN=PFLU_0041 PE=4 SV=1	0.168	0.364
NAD-glutamate dehydrogenase OS=Pseudomonas fluorescens (strain Pf-5 / ATCC BAA-477) GN=PFL_2741 PE=4 SV=2	0.167	0.548
Phosphoenolpyruvate carboxylase OS=Pseudomonas fluorescens (strain SBW25) GN=ppc PE=3 SV=1	0.167	0.77
Putative amino acid transport system, substrate-binding protein OS=Pseudomonas fluorescens (strain SBW25) GN=PFLU_1311 PE=3 SV=1	0.164	0.189
Pyruvate dehydrogenase E1 component OS=Pseudomonas fluorescens (strain SBW25) GN=aceE1 PE=3 SV=1	0.162	0.954
ATP synthase subunit b OS=Pseudomonas fluorescens (strain SBW25) GN=atpF PE=3 SV=1	0.158	0.629
Putative acyl CoA oxidase OS=Pseudomonas fluorescens (strain SBW25) GN=PFLU_3198 PE=4 SV=1	0.158	0.628
Putative uncharacterized protein OS=Pseudomonas fluorescens (strain SBW25) GN=PFLU_5582 PE=4 SV=1	0.156	0.568
Glutamate/aspartate ABC transport system, periplasmic binding protein OS=Pseudomonas fluorescens (strain SBW25) GN=gltI PE=4 SV=1	0.155	0.24
Citrate synthase OS=Pseudomonas fluorescens (strain SBW25) GN=gltA PE=3 SV=1	0.151	0.915
Putative branched amino acid ABC transport system, substrate-binding protein OS=Pseudomonas fluorescens (strain SBW25) GN=livJ2 PE=4 SV=1	0.15	0.166
Putrescine ABC transport system, substrate-binding periplasmic protein OS=Pseudomonas fluorescens (strain SBW25) GN=potF1 PE=4 SV=1	0.15	0.155
Putative non-ribosomal peptide synthetase OS=Pseudomonas fluorescens (strain SBW25) GN=PFLU_3222 PE=4 SV=1	0.149	0.464
Putative hydrolase OS=Pseudomonas fluorescens (strain SBW25) GN=PFLU_1856 PE=4 SV=1	0.149	0.262
Putative amino acid ABC transport system, membrane protein OS=Pseudomonas fluorescens (strain SBW25) GN=PFLU_0313 PE=4 SV=1	0.147	0.161
Putative phage-related protein OS=Pseudomonas fluorescens (strain SBW25) GN=PFLU_0523 PE=4 SV=1	0.146	0.63
DedD protein OS=Pseudomonas fluorescens (strain Pf0-1) GN=Pfl01_1900 PE=4 SV=1	0.136	0.112
Putative non-ribosomal peptide synthetase OS=Pseudomonas fluorescens (strain SBW25) GN=PFLU_3225 PE=4 SV=1	0.134	0.447
Diaminobutyrate--2-oxoglutarate aminotransferase OS=Pseudomonas fluorescens (strain SBW25) GN=PFLU_4378 PE=3 SV=1	0.133	0.151
Putative D-methionine ABC transport system, substrate-binding protein OS=Pseudomonas fluorescens (strain SBW25) GN=PFLU_0068 PE=4 SV=1	0.132	0.151
Non-ribosomal peptide synthetase PvdI OS=Pseudomonas fluorescens (strain Pf-5 / ATCC BAA-477) GN=pvdI PE=4 SV=2	0.131	0.318
Pvdj(2) OS=Pseudomonas fluorescens (strain SBW25) GN=pvdJ PE=4 SV=1	0.129	0.341
Aromatic-amino-acid aminotransferase OS=Pseudomonas fluorescens (strain SBW25) GN=PFLU_4209 PE=3 SV=1	0.125	0.268
Dipeptide ABC transporter, periplasmic dipeptide-binding protein DppA 3 OS=Pseudomonas fluorescens (strain Pf-5 / ATCC BAA-477) GN=dppA3 PE=4 SV=1	0.124	0.176
UPF0312 protein PFLU_5725 OS=Pseudomonas fluorescens (strain SBW25) GN=PFLU_5725 PE=3 SV=1	0.124	0.116
Dipeptide ABC transport system, substrate-binding protein OS=Pseudomonas fluorescens (strain SBW25) GN=dppA2 PE=4 SV=1	0.121	0.225
Putative ABC transport system, periplasmic protein OS=Pseudomonas fluorescens (strain SBW25) GN=PFLU_6091 PE=3 SV=1	0.115	0.052
Branched amino acid ABC transport system, substrate-binding protein OS=Pseudomonas fluorescens (strain SBW25) GN=livJ1 PE=4 SV=1	0.113	0.141
Molybdate-binding periplasmic protein OS=Pseudomonas fluorescens (strain SBW25) GN=PFLU_2971 PE=4 SV=1	0.108	0.142
Putative ubiquinol--cytochrome C reductase, cytochrome C1 OS=Pseudomonas fluorescens (strain SBW25) GN=PFLU_0843 PE=4 SV=1	0.108	0.333
Dipeptide ABC transport system, substrate-binding protein OS=Pseudomonas fluorescens (strain SBW25) GN=dppA3 PE=4 SV=1	0.107	0.181
Biopolymer transport membrane protein OS=Pseudomonas fluorescens (strain SBW25) GN=exbB PE=3 SV=1	0.106	0.321
Putative uncharacterized protein OS=Pseudomonas fluorescens (strain SBW25) GN=PFLU_3504 PE=4 SV=1	0.105	0.602
Putative aminotransferase OS=Pseudomonas fluorescens (strain SBW25) GN=PFLU_5135 PE=4 SV=1	0.105	0.608
Aspartate-semialdehyde dehydrogenase OS=Pseudomonas fluorescens (strain SBW25) GN=asd PE=3 SV=1	0.085	0.204
Glucose-6-phosphate isomerase OS=Pseudomonas fluorescens (strain SBW25) GN=pgi PE=3 SV=1	0.082	0.562
Pyoverdine synthetase I OS=Pseudomonas fluorescens (strain SBW25) GN=pvdI PE=4 SV=1	0.078	0.283
Putative membrane protein OS=Pseudomonas fluorescens (strain SBW25) GN=PFLU_5076 PE=4 SV=1	0.072	0.436
Putative membrane protein OS=Pseudomonas fluorescens (strain SBW25) GN=PFLU_0832 PE=4 SV=1	0.068	0.23
